# Supplementary material for: Precancer antiviral treatment reduces microvascular invasion of early-stage Hepatitis B-related hepatocellular carcinoma
Source: Sci Rep. 2019 Feb 18;9:2220. doi: 10.1038/s41598-019-39440-7 (PMC6379412; doi:10.1038/s41598-019-39440-7)
Supplement: Supplementary file 1 — Dataset 1 [file 41598_2019_39440_MOESM1_ESM.xls]

## Sheet: G1  HCC
Case Number	Gender	Age	Microscopic findings	Macroscopic appearance	Pathologic diagnosis	Clinical diagnosis
1	Female	55	The cancer tissue arrangement is mainly composed of thick trabecular type, the cancer cells are polygonal, the nucleus is deeply stained, the pericardial part is coated, and occasionally the vascular tumor thrombus is formed in the capsule, the tumor cells grow, the remaining liver has no pseudo-lobular structure, and a small amount of hepatocytes Fat changes. Special staining: Masson (+), AB (-)…	The liver tumor specimens were 5×4.2×3.3cm, and there were gray-white masses on the cut surface. There were some capsules around, there was hemorrhagic necrosis, and the liver was not cirrhotic.	1.(right liver lobe)liver cell cancer, thick trabecular type, grade Ⅲ;2.chronic hepatitis G1 S1.	Primary liver cancer
2	Male	43	(Right caudate lobe) The arrangement of cancerous tissue is mainly thick trabecular type, the cancer cells are polygonal, the nucleus is deeply stained, and the flaky hemorrhagic necrosis is seen. The pericardial capsule has a breakthrough, and some cancer tissues are arranged into glandular tubes (5%). It can be seen that vascular cancer thrombi is formed, and the remaining liver has no pseudo-l…	The liver tumor specimens were 5×4.2×2.7 cm, the cut surface was grayish white, and there were some capsules around, with a small amount of bleeding and less peripheral liver tissue; the gallbladder was 8.3×4.4 cm, the wall thickness was 0.3-0.8 cm, and the mucosa was rough.	1.(caudate lobe of liver)liver cell cancer, thick trabecular type, grade Ⅲ, partial a little amount bile duct cancer composition(5%);2.chronic hepatitis, G1 S1;3.chronic cholecystitis, the companion cholesterol polyp.	Primary liver cancer
3	Female	72	The cancer tissue arrangement is mainly composed of agglomerate type, partially fat-rich, and some thin trabecular type. The cancer cells are polygonal, and the nucleus is deeply stained. The flaky hemorrhagic necrosis is observed, and the pericardial part is covered with no microvascular invasion (MVI). There are few residual livers and no false lobular structure. It can be seen that the old sch…	The liver tumor specimens were 4.7×3.8×3.6cm, the cut surface was grayish white, there were some capsules around, there was a small amount of necrosis, there was no liver tissue around; the gallbladder was 6.9×4.1cm, the wall thickness was 0.6-0.8cm, and the mucosa was rough.	1.(left liver lobe)liver cell cancer, regiment slice type, grade Ⅱ-Ⅲ , MVI rate=M0;2.chronic liver schistosome disease;3.chronic hepatitis G1 S1;4.chronic cholecystitis.	Primary liver cancer
4	Male	53	The arrangement of cancerous tissue is mainly thick trabecular type, the cancer cells are polygonal, the nucleus is deeply stained, and the nucleus cells and flake hemorrhagic necrosis are seen. The pericardial capsule has a breakthrough, the small cancerous foci grow next to the capsule, and the remaining liver has no fake. Leaflet structure. Special staining: Masson (+), AB (-), reticular fiber…	The liver tumor specimens were 4.2×4×2.7 cm, the cut surface was grayish white, the peripheral part was covered with membrane, there was hemorrhagic necrosis, and the remaining liver had no obvious cirrhosis.	1.(right liver lobe)liver cell cancer, thick trabecular type, grade Ⅳ, MVI rate=M1;2.chronic hepatitis G1 S3.	Primary liver cancer
5	Male	43	The arrangement of cancerous tissue is mainly thick trabecular type, the cancer cells are polygonal, the nucleus is deeply stained, and the flaky hemorrhagic necrosis is observed. The tumor is multifocal fusion growth, and the local and surrounding liver tissue has a transitional transition. No clear vascular cancer thrombus formation is observed. The remaining liver has no false leaflet structur…	The liver specimen was 9.2×7.1×4.9cm, and the gray-white mass was 3.9×3.4cm. There was no obvious capsule around the skin, there was hemorrhagic necrosis, the tumor was 1.3cm away from the liver margin, and the liver was not obviously cirrhosis.	1.(right liver lobe)liver cell cancer, thick trabecular type, grade Ⅲ;2.chronic hepatitis, G1 S3;3.chronic cholecystitis.	Primary liver cancer
6	Male	79	The arrangement of cancerous tissue is mainly thick trabecular type, the cancer cells are polygonal, the nucleus is deeply stained, and the flaky hemorrhage and necrosis are seen. The pericardial capsule has a breakthrough, the small area near the capsule grows, the tumor cells grow, and the remaining liver has no false lobular structure. The gallbladder is chronically inflammatory. Special stain…	The gallbladder was 8.4×4.1cm. Thick 0.2-0.4cm, rough mucosa.The liver specimen was 9.2×5.3×4.1cm, and the gray-white mass was 3.2×2.7cm. There was a fine capsule around the skin, there was hemorrhagic necrosis, the tumor was 1.9cm away from the liver margin, and the liver was not cirrhosis.The gallbladder was 12.1×4.8cm. 0.2-0.4 cm, the mucous membrane is rough.	1.(right liver lobe)liver cell cancer, thick trabecular type, grade Ⅲ;2.chronic hepatitis G1 S2;3.chronic cholecystitis.	Primary liver cancer
7	Male	47	The arrangement of cancerous tissue is mainly thick trabecular type, the cancer cells are polygonal, the nucleus is deeply stained, and the flaky hemorrhage and necrosis are seen. The pericardial capsule has a breakthrough, the small area near the capsule grows, the tumor cells grow, and the remaining liver has no false lobular structure. The gallbladder is chronically inflammatory. Special stain…	The liver specimen was 9.2×4.4×4cm, the gray-white mass was 2.1×1.9cm, and there was a fine capsule around the tumor. The tumor was 0.4cm away from the liver margin, and the liver was not cirrhosis.The gallbladder was 8.9×2.7cm, and the wall thickness was 0.2-0.4cm. The mucous membrane is rough.	1.(left liver lobe)liver cell cancer, thick trabecular type, grade Ⅲ;2.chronic hepatitis G1 S2;3.chronic cholecystitis.	Primary liver cancer
8	Female	29	The cancer tissue arrangement is mainly composed of thick trabecular type, the cancer cells are polygonal, the nucleus is deeply stained, the peri-cancer has no capsule, and the multi-nodular fusion grows. Occasionally, the vascular tumor thrombus is formed, the tumor cells grow, and the remaining liver has no false lobular structure. . Special staining: Masson (+), AB (-), reticular fiber staini…	The liver specimen was 9.1×8.7×4cm, and the gray-white mass was 3.6×3cm. There was no obvious capsule around the skin. There was a small amount of bleeding. The tumor was 1.1cm away from the liver margin. There was no obvious cirrhosis in the liver.	1.(right liver lobe)liver cell cancer, thick trabecular type, grade Ⅲ;2.chronic hepatitis G1 S1.	Primary liver cancer
9	Male	47	The arrangement of cancerous tissue is mainly thick trabecular type, the cancer cells are polygonal, the nucleus is deeply stained, and the flaky coagulative necrosis (about 50%) is seen. There is no obvious capsule in the cancerous stage, and there is nodular fusion growth. No microvascular cancer is seen. The suppository (MVI), the residual liver has no false lobular structure; the gallbladder …	The liver specimen was 9.1×8.6×4.3cm, and the gray-white mass was 4.4×3cm in the cut surface. There was no obvious capsule around the skin, there was hemorrhagic necrosis, the tumor was 0.9cm away from the liver margin, and the liver was not cirrhosis.The gallbladder was 6.1×3.9cm, and the wall thickness was 0.1. -0.3cm, the mucous membrane is rough.	1.(right liver lobe)liver cell cancer, thick trabecular type, grade Ⅲ, MVI rate=M0;2.chronic hepatitis G1 S2;3.chronic cholecystitis.	Primary liver cancer
10	Male	49	The arrangement of cancerous tissue is mainly thick trabecular type, the cancer cells are polygonal, the nucleus is deeply stained, and there is no envelope in the peri-cancer, which is multifocal growth. A small number of blood vessels and cholangiocarcinoma plugs are formed, tumor cells grow, and the remaining liver has no false leaflets. structure. Special staining: Masson (+), AB (-), reticul…	The liver specimen was 9.1×7.1×4cm, and the gray-white mass was 3.1×2.6cm. There was no capsule around, the texture tip was hard, and there was a small amount of bleeding. The tumor was 0.4cm away from the liver margin, and the liver was not cirrhotic.	1.(right liver lobe)liver cell cancer, thick trabecular type, grade Ⅲ;2.chronic hepatitis G1 S1.	Primary liver cancer
11	Male	37	(Left liver) The organization of cancer tissue is mainly thick trabecular type, the cancer cells are polygonal, the nucleus is deeply stained, a small amount of hemorrhagic necrosis is seen, the peritoneal capsule is broken, no obvious vascular cancer thrombus is formed, tumor cell growth, residual liver No false leaflet structure. The gallbladder is chronically inflammatory. Special staining: Ma…	The liver specimen was 8×5×2.9cm, and the gray-white mass was 1.8×1.2cm. There was a fine capsule around the tumor. The tumor was 0.7cm away from the liver margin. There was no obvious cirrhosis in the liver. The gallbladder was 7.8×3.1cm, and the wall thickness was 0.2-0.3. Cm, rough mucosa.	1.(right liver lobe)liver cell cancer, thick trabecular type, grade Ⅲ;2.chronic hepatitis, G1 S3;3.chronic cholecystitis, the companion cholesterol polyp.	Primary liver cancer
12	Female	66	)The arrangement of cancerous tissue is mainly thick trabecular type, the cancer cells are polygonal, the nucleus is deeply stained, and the flaky hemorrhagic necrosis is seen. The peritumoral capsule is relatively intact, the local capsule is invaded, and no microvascular tumor thrombus (MVI) is formed. The remaining liver has no false leaflet structure. Special staining: Masson (+), AB (-), ret…	The liver specimen was 8×4.2×3.1cm, and the gray-white mass was 2.9×2.6cm in the cut surface. There was a fine fibrous envelope around the skin. There was a small amount of hemorrhagic necrosis. The tumor was adjacent to the liver cutting margin, and the liver had no obvious cirrhosis.	1.(left liver lobe)small liver cell cancer, thick trabecular type, grade Ⅲ, MVI rate=M0;2.chronic hepatitis G1 S2.	Primary liver cancer
13	Male	51	The cancer tissue arrangement is mainly composed of thick trabecular type, the cancer cells are polygonal, the nucleus is deeply stained, and the flaky hemorrhage and necrosis are observed. The peritumoral envelope is intact, no microvascular thrombus invasion (MVI) is observed, and the remaining liver has no false lobular structure. Special staining: Masson (+), AB (-), reticular fiber staining …	The liver specimen was 8.9×7.8×5cm, and the gray-white mass was 4.9×3.9cm. There was a fine capsule around it, and there was hemorrhagic necrosis. The tumor was 0.4cm away from the liver margin. There was no obvious cirrhosis in the liver.	1.(right liver lobe)liver cell cancer, thick trabecular type, grade Ⅲ, MVI rate=M0;2.chronic hepatitis, G1 S1.	Primary liver cancer
14	Male	44	The cancer tissues are arranged in a group-like shape. The cancer cells are polygonal, and the nucleus is deeply stained. The flaky hemorrhagic necrosis is seen. The peritoneal capsule has a breakthrough. There is a small focal growth near the capsule. No microvessels are seen near the adjacent side and near the cancer. The tumor thrombus (MVI) is formed, the tumor cells grow, and the remaining l…	The liver specimen was 8.9×7.2×5cm, and the gray-white nodules were 1.7×1.1cm in the cut surface. There was a fine capsule around the skin, there was hemorrhagic necrosis, the nodule was 1.2cm away from the liver margin, and the liver was not cirrhotic.	1.(right liver lobe)small liver cell cancer, regiment slice type, grade Ⅲ, MVI rate=M0;2.chronic hepatitis G1 S1.	Primary liver cancer
15	Male	61	The cancer tissue arrangement is mainly composed of thick trabecular type, some pseudo-denoid type, the cancer cells are polygonal, the nucleus is deeply stained, and the flaky hemorrhagic necrosis is seen. The pericardial capsule has a breakthrough, and the adjacent small-cancer lesion grows. The microvascular tumor thrombus (MVI) is formed, and the remaining liver has no pseudo-lobular structur…	The liver specimen was 8.9×7.1×4.3cm, and the gray-white mass was 4.2×3.6cm. There was a fine capsule around the capsule. There was a breakthrough outside the capsule, there was hemorrhagic necrosis, the tumor was adjacent to the liver margin, and the liver had no obvious cirrhosis.	1.(right liver lobe)liver cell cancer, thick trabecular type, grade Ⅲ, MVI rate=M0;2.chronic hepatitis, G1 S3.	Primary liver cancer
16	Female	46	The cancer tissue is arranged in a thin trabecular type. The cancer cells are polygonal, and the nucleus is deeply stained. The flaky hemorrhagic necrosis is seen, the peritoneal capsule is broken, the small cancerous foci grow next to the capsule, and no microvascular thrombosis is observed. ), the residual liver has no false leaflet structure. Special staining: Masson (+), AB (-), reticular fib…	The liver specimen was 8.8×6.6×5cm, and the gray-white mass was 3.1×2.8cm. The peripheral part of the capsule was covered with hemorrhagic necrosis. The tumor was 0.6cm away from the hepatic margin. The remaining liver had no obvious cirrhosis.	1.(right liver lobe)liver cell cancer, thin trabecular type, grade Ⅱ, MVI rate=M0;2.chronic hepatitis G1 S1.	Primary liver cancer
17	Male	54	The arrangement of cancerous tissue is mainly thick trabecular type, the cancer cells are polygonal, the nucleus is deeply stained, the flaky hemorrhagic necrosis is seen, the peritoneal capsule is broken, the small cancerous foci grow next to the capsule, and no microvascular thrombosis is observed. ), the residual liver has no false lobular structure; the gallbladder is chronically inflammatory…	The liver specimen was 8.8×5.7×4cm, and the gray-white mass was 4.3×3.7cm in the cut surface. There was a fine capsule around it, there was bleeding and a small amount of necrosis. The tumor was adjacent to the liver cutting edge. There was no obvious cirrhosis of the liver. The gallbladder was 10.2×4.1cm. Filled with 0.3-0.6cm diameter stones, wall thickness 0.2-0.4cm, rough mucosa.	1.(right liver lobe)liver cell cancer, thick trabecular type, grade Ⅲ, MVI rate=M1;2.chronic hepatitis G1 S2;3.chronic calculus gall bladder is burning.	Primary liver cancer
18	Male	37	The cancer tissue arrangement is mainly composed of thin trabecular type, some pseudo gland type, the cancer cells are polygonal, the nucleus is deeply stained, and there is no obvious capsule at the periphery of the cancer. The boundary between the tumor and the surrounding liver tissue is still clear, and no obvious vascular cancer thrombus formation is observed. , tumor cell growth, residual l…	The liver specimen was 8.7×7.9×4.2cm, and the gray-white nodules were 1.7×1.1cm. There was no obvious envelope around the nodules. The nodules were 0.4cm away from the liver margin. There was no obvious cirrhosis in the remaining liver.	1.(right liver lobe)small liver cell cancer, thin trabecular type, grade II;2.chronic hepatitis G1 S2, light degree fatty liver.	Primary liver cancer
19	Male	40	The arrangement of cancerous tissue is mainly thick trabecular type, the cancer cells are polygonal, the nucleus is deeply stained, and the flaky hemorrhagic necrosis is seen. The perimembranous part of the capsule has a breakthrough, and a small amount of microvascular thrombus grows along the side of the capsule. No clear vascular tumor thrombus is found. Formed, the residual liver has no pseud…	The liver specimen was 8.7×7.6×4.5cm, and the gray-white mass was 3.1×2.4cm. The peripheral part of the capsule was covered with a small amount of hemorrhagic necrosis. The tumor was 0.4cm away from the liver margin. The remaining liver had no obvious cirrhosis.The gallbladder was 8.3×3.1cm. Thick 0.1-0.2cm, rough mucosa.	1.(right liver lobe)liver cell cancer, thick trabecular type, grade Ⅲ, MVI rate=M1;2.chronic hepatitis G1 S1;3.liver cell the light degree fat change;4.chronic cholecystitis.	Primary liver cancer
20	Male	56	The cancer tissue arrangement is mainly composed of thin trabecular type, some thick trabecular type, the cancer cells are polygonal, the nucleus is mildly shaped, the pericardial capsule is partially broken, the vascular tumor thrombus is formed occasionally in the capsule, the tumor cells grow, and the remaining liver is absent. False leaflet structure. Special staining: Masson (+), AB (-), ret…	The liver specimen was 8.7×7.6×3.2cm, and the gray-white nodules were 1.7×1.4cm in the cut surface. There were some capsules around the nodules. The nodules were 2.7 cm away from the liver margin. The liver was not cirrhotic.	1.(left liver lobe)small liver cell cancer, thin trabecular type, Ⅱ-Igrade II;2.chronic hepatitis G1 S4.	Primary liver cancer
21	Male	61	(Middle liver) cancer tissue arrangement is mainly thick trabecular type, the cancer cells are polygonal, the nucleus is deeply stained, and the flaky hemorrhagic necrosis is seen. The pericardial capsule has a breakthrough, and the small cancerous foci grow along the capsule. Formation, tumor cell growth, residual liver without pseudo-lobular structure. The gallbladder is chronically inflammator…	The liver specimen was 8.7×7.3×4.1cm, and the gray-white mass was 3.1×2.8cm. There was a fine capsule around the skin. There was a small amount of hemorrhage. The tumor was adjacent to the liver margin. There was no obvious cirrhosis of the liver. The gallbladder was 7.6×3.2cm, and the wall thickness was 0.3. -0.6 cm, the mucosa is rough.	1.(liver middle period)liver cell cancer, thick trabecular type, grade Ⅲ;2.chronic hepatitis, G1 S1;3.chronic cholecystitis, the companion gland muscle disease.	Primary liver cancer
22	Male	41	The cancer tissues are arranged in a thin trabecular type. The cancer cells are polygonal, and the nucleus is deeply stained. The flaky hemorrhage and necrosis are seen. The peritumoral capsule is relatively intact. There is no microvascular stalk invasion (MVI), and the remaining liver has no false lobular structure. Hepatocyte focal steatosis. Special staining: Masson (+), AB (-), reticular fib…	The liver specimen was 8.7×7.1×4cm, and the gray-white mass was 4.1×3.2cm. There was a fine capsule around the skin, there was hemorrhagic necrosis, the tumor was 0.6cm away from the liver margin, and the liver was not cirrhotic.	1.(right liver lobe)liver cell cancer, thin trabecular type, grade Ⅱ, MVI rate=M0;2.chronic hepatitis G1 S1.	Primary liver cancer
23	Male	70	The arrangement of cancerous tissue is mainly thick trabecular type, the cancer cells are polygonal, the nucleus is deeply stained, the flaky hemorrhagic necrosis is seen, the peritumoral envelope is incomplete, the tumor and peripheral liver tissue have transitional transition, and the small cancerous foci are visible next to the capsule. The vascular cancer thrombus is formed, and the remaining…	The liver specimen was 8.7×6.5×4.3cm, and the gray-white mass was 5×4.4cm. The peripheral part of the capsule was covered with hemorrhage and a small amount of necrosis. The tumor was 1.1cm away from the hepatic margin. The remaining liver had no obvious cirrhosis. The gallbladder was 6.3×2.7cm. The wall thickness is 0.3-0.5 cm and the mucosa is rough.	1.(right liver lobe)liver cell cancer, thick trabecular type, grade Ⅲ, MVI rate=M2;2.chronic hepatitis G1 S2;3.chronic cholecystitis, the companion gland lump kind increases to living and gland muscle disease.	Primary liver cancer
24	Male	65	The arrangement of cancerous tissue is mainly thick trabecular type, the cancer cells are polygonal, the nucleus is deeply stained, and the flaky hemorrhage and necrosis are seen. The pericardial capsule has a breakthrough, the small area near the capsule grows, the tumor cells grow, and the remaining liver has no false lobular structure. . Special staining: Masson (+), AB (-), reticular fiber st…	The liver specimen was 8.7×6.4×4.2cm, and the gray-white mass was 4×3.6cm. There was a fine capsule around the skin, there was hemorrhagic necrosis, the tumor was 0.2cm away from the liver margin, and the liver was not cirrhotic.	1.(right liver lobe)liver cell cancer, thick trabecular type, grade Ⅲ;2.chronic hepatitis G1 S1.	Primary liver cancer
25	Male	51	The cancer tissue arrangement is mainly composed of thick trabecular type, a small number of pseudo gland tube structures, the cancer cells are polygonal, the nucleus is deeply stained, the tumor giant cells are easy to see, the flaky hemorrhagic necrosis, the peritumoral envelope is incomplete, and the tumor and peripheral liver tissue are visible. The boundary is clear, the vascular tumor throm…	The liver specimen was 8.6×7.4×4cm, and the gray-white mass was 2.5×2cm. The peripheral part of the capsule was covered with hemorrhage and necrosis. The tumor was 1.1cm away from the liver margin. There was no obvious cirrhosis of the liver.	1.(right liver lobe)liver cell cancer, thick trabecular type, grade Ⅲ;2.chronic hepatitis G1 S2.	Primary liver cancer
26	Male	44	The cancer tissue is arranged in a thin trabecular type, the cancer cells are polygonal, the nucleus is mildly shaped, the pericardium is covered with a capsule, the small cancerous foci grows next to the capsule, a small number of vascular cancer thrombi are formed, the tumor cells grow, and the remaining liver is free of false Leaflet structure. Special staining: Masson (+), AB (-), reticular f…	The liver specimen was 8.4×7.6×5.7cm, and the gray-white mass was 2.1×1.7cm. There was a fine capsule around it. The texture was slightly hard. The tumor was 0.4cm away from the liver margin. There was no obvious cirrhosis in the liver.	1.(right liver lobe)small liver cell cancer, thin trabecular type, grade Ⅱ;2.chronic hepatitis G1 S2.	Primary liver cancer
27	Male	67	The cancer tissue arrangement is mainly composed of thin trabecular type, some thick trabecular type, the cancer cells are polygonal, the nucleus is deeply stained, and the flaky hemorrhagic necrosis is seen. The pericardium has partial capsule, showing nodular fusion growth, no microvascular tumor thrombus (MVI) formation, no residual lobular structure of the residual liver, multiple microbiliar…	The liver specimen was 8.4×7.6×4.9cm, and the gray-white mass was 3.2×2.7cm. There were some capsules around the skin, there was hemorrhagic necrosis, the tumor was adjacent to the liver margin, and the liver was not cirrhosis.The gallbladder was 8.1×2.9cm, and the wall thickness was 0.2-. 0.4cm, the mucous membrane is rough.	1.(right liver lobe)liver cell cancer, thin trabecular type, grade Ⅱ, MVI rate=M0;2.chronic hepatitis G1 S1;3.(right liver lobe)the small bile duct Be wrong to reach lump;4.chronic cholecystitis, the companion gland muscle disease.	Primary liver cancer
28	Male	37	The arrangement of cancerous tissue is mainly thick trabecular type, the cancer cells are polygonal, the nucleus is deeply stained, the flaky hemorrhagic necrosis is seen, the peritoneal capsule is broken, the small cancerous foci grow next to the capsule, and no microvascular thrombosis is observed. ), the residual liver has no false leaflet structure. Special staining: Masson (+), AB (-), retic…	The liver specimen was 8.4×7.2×4.1cm, and the gray-white mass was 4.1×3.9cm. The peripheral part of the capsule was covered with hemorrhage and necrosis. The tumor was adjacent to the liver cutting margin, and the liver was not cirrhotic.	1.(right liver lobe)liver cell cancer, thick trabecular type, grade Ⅲ, MVI rate=M0;2.chronic hepatitis G1 S2.	Primary liver cancer
29	Female	54	The cancer tissue arrangement is mainly pseudo-gland type, some thick trabecular type, the cancer cells are polygonal, the nucleus is deeply stained, the peri-cancer has no capsule, occasionally the vascular tumor thrombus is formed, the tumor cells grow, and the remaining liver has no false lobular structure. Special staining: Masson (+), AB (-), reticular fiber staining (+).	The liver specimen was 8.4×5.7×4.3cm, and the gray-white mass was 4.7×4.4cm. There was no obvious capsule around the hemorrhage and necrosis. The tumor was 0.7cm away from the liver margin and the liver was not cirrhotic.	1.(left liver lobe)liver cell the cancer, the leave gland tube type, grade Ⅲ, accompany with biliary epithelial differentiation;2.chronic hepatitis G1 S1.	Primary liver cancer
30	Male	39	The cancer tissue arrangement is mainly composed of thick trabecular type, some of the thin trabecular type, the cancer cells are polygonal, the nucleus is deeply stained, the peri-cancer is not enveloped, the multi-nodular fusion growth, occasionally the formation of vascular tumor thrombus, tumor cell growth, The remaining liver has no false leaflet structure. Special staining: Masson (+), AB (…	The liver specimen was 8.4×5.2×4.3cm, and the gray-white mass was 1.8×1.6cm. It was multi-nodular, with no obvious envelope around it. The tumor was 1.1cm away from the liver margin, and there was no obvious cirrhosis of the liver.	1.(right liver lobe)liver cell cancer, thick trabecular type, grade Ⅲ;2.chronic hepatitis G1 S1.	Primary liver cancer
31	Male	60	(right liver) cancer tissue arrangement is mainly thick trabecular type, the cancer cells are polygonal, the nucleus is deeply stained, and the flaky hemorrhagic necrosis is seen. The tumor is multifocal, and the vascular cancer thrombus is formed, the tumor cells grow, and the remaining liver No false leaflet structure. The gallbladder is chronically inflammatory. Special staining: Masson (+), A…	The liver specimen was 8.3×7.8×7cm, the gray-white mass was 4.7×4cm in the cut surface, there was no obvious capsule around, there was bleeding and a small amount of necrosis, the tumor was 0.3cm away from the liver cutting edge, the liver was not obviously cirrhosis; the gallbladder was 7.8×3.2cm, the wall Thick 0.2-0.4cm, rough mucosa.	1.(right liver lobe)liver cell cancer, thick trabecular type, grade Ⅲ;2.chronic hepatitis, G1 S1;3.chronic cholecystitis, the companion You gland in the door turns to living.	Primary liver cancer
32	Male	65	The cancer tissues are arranged in a group-like shape. The cancer cells are polygonal, the nucleus is deeply stained, the peritoneum is not enveloped, the boundary is still clear, and the local and peripheral liver tissues have transitional transition. No microvascular thrombosis (MVI) is formed next to the cancer. Tumor cell growth, no residual lobular structure of the remaining liver; dark red …	The liver specimen was 8.3×7.6×3.9cm, and the gray-white mass was 3.4×2.7cm. There was no obvious capsule around the hemorrhage and necrosis. The diameter of 0.3cm dark red nodules was visible at 2.7cm from the main tumor, and the tumor was 0.6cm away from the liver margin. There is no obvious cirrhosis of the liver.	1.(right liver lobe)liver cell cancer, regiment slice type, grade Ⅱ, MVI rate=M0;2.(right liver lobe) sponge-like in shape afferent lump;3.chronic hepatitis G1 S1.	Primary liver cancer
33	Male	44	There are two types of cancer tissue arrangement, some of which are mainly group type, the cancer cells are polygonal, and the nucleus is deeply stained; some areas are arranged in glandular tube, the cells are small cuboid, the peri-cell is small-focal growth, and there is a small amount of vascular cancer. The formation of the plug, the growth of the tumor cells, the residual liver without pseu…	The liver specimen was 8.3×7.2×5.1cm, and the gray-white mass was 4.3×4.1cm. There was no obvious envelope around the skin. The texture was slightly hard. The tumor was adjacent to the liver margin. The liver was not cirrhosis.The gallbladder was 6.7×2.5cm, and the wall thickness was 0.2-. 0.3cm, the mucous membrane is rough.	1.(right liver lobe)the liver cell cancer-bile duct cell cancer mixture type liver cancer, moderately differentiated;2.chronic hepatitis G1 S1;3.chronic cholecystitis.	Primary liver cancer
34	Female	58	The arrangement of cancerous tissue is mainly thick trabecular type, the cancer cells are polygonal, the nucleus is deeply stained, and the flaky hemorrhagic necrosis is seen. The tumor and the surrounding liver tissue have transitional transition. No obvious vascular cancer thrombus formation, tumor cell growth, no residual liver Pseudolobular structure, mild hepatic steatosis. Special staining:…	The liver specimen was 8.3×7.2×4.3cm, and the gray-white mass was 4.4×3.7cm. There was no obvious capsule around the skin, there was hemorrhagic necrosis, the tumor was 0.2cm away from the liver margin, and there was no obvious cirrhosis of the liver.	1.(right liver lobe)liver cell cancer, thick trabecular type, grade Ⅲ;2.chronic hepatitis, G1 S1, 3.(right liver lobe)the light degree fat change.	Primary liver cancer
35	Female	61	The cancer tissues are arranged in a group-like shape. The cancer cells are polygonal, and the nucleus is deeply stained. The flaky hemorrhage and necrosis can be seen. The pericardial capsule has a breakthrough. The small cancerous lesion grows next to the capsule, and the microvascular tumor thrombus invasion (MVI) can be seen. The remaining liver has no false leaflet structure. Special stainin…	The liver specimen was 8.3×7.2×3.1cm, and the gray-white mass was 4×3.6cm in the cut surface. There was a fine capsule around it, and there was hemorrhagic necrosis. The tumor was 0.6cm away from the liver margin. There was no obvious cirrhosis in the liver.	1.(right liver lobe)liver cell cancer, regiment slice type, grade Ⅲ, MVI rate=M1;2.chronic hepatitis G1 S1.	Primary liver cancer
36	Male	50	The arrangement of cancerous tissue is mainly thick trabecular type, the cancer cells are polygonal, the nucleus is deeply stained, the flaky hemorrhagic necrosis is seen, the peritoneal capsule is broken, the small cancerous foci grow next to the capsule, and no microvascular thrombosis is observed. ), the residual liver has no false lobular structure, the liver cells are diffusely fatty; the ga…	The liver specimen was 8.3×7.1×4cm, and the gray-white mass was 3.1×2.9cm. There was a fine capsule around it. There was a breakthrough, there was a small amount of hemorrhagic necrosis, the tumor was adjacent to the liver margin, and the liver was not cirrhosis.	1.(left liver lobe)liver cell cancer, thick trabecular type, grade Ⅲ, MVI rate=M0;2.chronic hepatitis G1 S2;3.the mid-degree liver cell fat change;4.chronic calculus gall bladder is burning.	Primary liver cancer
37	Female	69	The arrangement of cancerous tissue is mainly thick trabecular type, the cancer cells are polygonal, the nucleus is deeply stained, and some of them are transparent. The flaky hemorrhage and necrosis are seen, the peritumoral capsule is basically intact, and the vascular tumor thrombus is formed in the liver tissue adjacent to the tumor. No false leaflet structure. Special staining: Masson (+), A…	The gallbladder was 8.1×4.1cm. The thickness is 0.1cm, and there are dozens of stones with a diameter of 0.3-0.7cm in the capsule, and the mucosa is rough.	1.(right liver lobe)liver cell cancer, thick trabecular type, grade Ⅲ;2.chronic hepatitis G1 S2.	Primary liver cancer
38	Male	60	The arrangement of cancerous tissue is mainly thick trabecular type, the cancer cells are polygonal, the nucleus is deeply stained, and the flaky hemorrhagic necrosis is seen. There is no capsule in the peritumoral, and there is a transitional transition with the liver tissue. One vascular cancer thrombus is formed next to the main tumor. Tumor cells grow, and the remaining liver has no pseudo-lo…	The liver specimen was 8.3×6×5.7cm, and the gray-white mass was 3.2×2.4cm. The peripheral part of the capsule was covered with hemorrhage and necrosis. The tumor was 0.3cm away from the hepatic margin. The remaining liver had no obvious cirrhosis.	1.(right liver lobe)liver cell cancer, thick trabecular type, grade Ⅲ;2.chronic hepatitis G1 S1.	Primary liver cancer
39	Male	41	The arrangement of cancerous tissue is mainly pseudo-denotype, the cancer cells are polygonal, the nucleus is moderately heteromorphic, and the flaky hemorrhage and necrosis are seen. The pericardial capsule has a breakthrough, the small cancerous foci grows next to the capsule, and no microvascular thrombosis is observed. MVI), the residual liver has no false lobular structure; the gallbladder i…	The liver specimen was 8.2×6.3×5cm, and the gray-white mass was 3×2.6cm. There was no capsule around, there was a small amount of hemorrhagic necrosis, the tumor was adjacent to the liver margin, and the liver was not cirrhotic.	1.(left liver lobe)liver cell cancer, the leave gland tube type, grade Ⅱ-Ⅲ , MVI rate=M0;2.chronic hepatitis G1 S3;3.chronic cholecystitis.	Primary liver cancer
40	Male	52	The arrangement of cancerous tissue is mainly thick trabecular type, the cancer cells are polygonal, the nucleus is deeply stained, and the flaky hemorrhage and necrosis and a small amount of giant cells are seen. The peritumoral capsule is relatively intact, and there are small cancerous lesions near the capsule. See vascular cancer. The formation of the plug, the growth of the tumor cells, the …	The liver specimen was 8.2×6.1×4.9cm, and the gray-white mass was 4.4×3.7cm. There was a part of the capsule around the skin. There was a small amount of hemorrhagic necrosis. The tumor was 1.4cm away from the liver. The liver was not cirrhosis.	1.(right liver lobe)small liver cell cancer, thick trabecular type, grade Ⅲ;2.chronic hepatitis G1 S1;3.chronic cholecystitis.	Primary liver cancer
41	Male	32	The arrangement of cancerous tissue is mainly thick trabecular type, the cancer cells are polygonal, the nucleus is deeply stained, the flaky hemorrhagic necrosis is seen, the peritoneal capsule is broken, the small cancerous foci grow next to the capsule, the tumor cells grow, and the remaining liver is free. Lobular structure; gallbladder is chronic inflammation. Special staining: Masson (+), A…	The gallbladder was 7.3×3.1cm. Thick 0.2-0.3cm, rough mucosa.The liver specimen was 8.1×7×5.2cm, and the gray-white nodules were 2.1×1.4cm. There were fine capsules around the skin, there was bleeding and a small amount of necrosis. The nodules were 0.7cm away from the liver margin. There was no obvious cirrhosis in the liver. Gallbladder 4.6× 2.8cm, wall thickness 0.1-0.3cm, rough mucosa.	1.(right liver lobe)small liver cell cancer, thick trabecular type, grade Ⅲ;2.chronic hepatitis G1 S1;3.chronic cholecystitis.	Primary liver cancer
42	Male	62	The arrangement of cancerous tissue is mainly thick trabecular type, the cancer cells are polygonal, the nucleus is deeply stained, and the flaky hemorrhagic necrosis is seen. The peritoneal capsule has a breakthrough. A small amount of cancerous foci grows near the capsule, and no obvious vascular cancer thrombus is formed. The morphology of the nodules adjacent to the main tumor is the same as …	The liver specimen was 8.1×7×4.3cm, and the gray-white nodules were 1.5×1.2cm in the cut surface. There were fine capsules around, there was a small amount of hemorrhagic necrosis, the nodules were 0.7cm away from the liver cutting margin, and the liver was not cirrhotic; the gallbladder was 5.9×2.6cm. The wall thickness is 0.2-0.3 cm and the mucosa is rough.	1.(right liver lobe)liver cell cancer, thick trabecular type, grade Ⅲ;2.chronic hepatitis, G1 S1;3.chronic cholecystitis.	Primary liver cancer
43	Male	40	The arrangement of cancerous tissue is mainly thick trabecular type, the cancer cells are polygonal, the nucleus is deeply stained, and the flaky hemorrhagic necrosis is observed. The tumor is multifocal, and microvascular invasion (MVI) is observed. The shape of the satellite foci is the same as that of the main tumor. False leaflet structure. Special staining: Masson (+), AB (-), reticular fibe…	The liver specimen was 8.1×7.9×4.6cm. The gray-white mass was 3.6×3cm in the cut surface. There was a fine capsule around the skin. There was hemorrhagic necrosis. The tumor was adjacent to the liver cutting edge. Two nodules were visible at 1.1cm from the main tumor, with a diameter of 0.5 and 0.7. Cm, the liver has no obvious cirrhosis; the gallbladder is 6.1×3.3cm, the wall thickness is 0.2-0.…	1.(right liver lobe)liver cell cancer, thick trabecular type, grade Ⅲ, MVI rate=M2;2.chronic hepatitis G1 S2.	Primary liver cancer
44	Male	69	The cancer tissue arrangement is mainly composed of thick trabecular type, the cancer cells are polygonal, the nucleus is deeply stained, and there is multifocal growth. A small number of vascular cancer thrombi are formed, tumor cells grow, and the remaining liver has no pseudo-lobular structure; the gallbladder is chronic inflammation. Special staining: Masson (+), AB (-), reticular fiber stain…	The liver specimen was 8.1×7.6×4.1cm, and the gray-white mass was 3.7×3.4cm. There was no obvious capsule around the surface. The hard surface was visible. The satellite was visible next to the main tumor, the diameter was 0.7cm, and the tumor was 1.1cm away from the liver. The remaining liver was not obvious. Cirrhosis of the liver.	1.(right liver lobe)liver cell cancer, thick trabecular type, grade Ⅲ;2.chronic hepatitis G1 S1;3.chronic cholecystitis.	Primary liver cancer
45	Male	57	The arrangement of cancerous tissue is mainly thick trabecular type, the cancer cells are polygonal, the nucleus is deeply stained, and the flaky hemorrhage and necrosis are seen. The pericardial capsule has a local breakthrough, no obvious vascular cancer thrombus formation, and the residual liver has no false lobular structure. The gallbladder is chronically inflammatory. Special staining: Mass…	The liver specimen was 8.1×6×4.3cm, and the gray-white mass was 4.4×3.7cm. There was no obvious capsule around the skin, there was hemorrhagic necrosis, the tumor was adjacent to the liver margin, and the liver was not cirrhosis.The gallbladder was 6.8×4.3cm, and the wall thickness was 0.1-. 0.3cm, the mucous membrane is rough.	1.(right liver lobe)liver cell cancer, thick trabecular type, grade Ⅲ;2.chronic hepatitis, G1 S2;3.chronic calculus gall bladder is burning.	Primary liver cancer
46	Male	58	The arrangement of cancerous tissue is mainly thick trabecular type, the cancer cells are polygonal, the nucleus is deeply stained, and the flaky hemorrhagic necrosis is seen. The peritumoral capsule is still intact, no microvascular thrombus (MVI) is formed next to the cancer, and the tumor cells grow. The liver has no false lobular structure; the gallbladder is chronically inflammatory. Special…	The liver specimen was 8.1×6.9×6cm, and the gray-white mass was 4.6×3.7cm. The peripheral part of the capsule was covered with hemorrhage and necrosis. The liver was free of obvious cirrhosis.The gallbladder was 8.8×4.3cm, and the wall thickness was 0.2-0.4cm. One stone is 1.2×0.8×0.6cm, and the mucosa is rough.	1.(right liver lobe)liver cell cancer, thick trabecular type, grade Ⅲ, MVI rate=M0;2.chronic hepatitis G1 S3;3.chronic cholecystitis.	Primary liver cancer
47	Male	39	The arrangement of cancerous tissue is mainly thick trabecular type, the cancer cells are polygonal, the nucleus is deeply stained, and the flaky hemorrhage and necrosis are seen. The pericardial capsule has a breakthrough, and the vascular tumor thrombus is formed by the capsule. The tumor is rich in fibrous interstitial. Tumor cells grow, and the remaining liver has no pseudo-lobular structure.…	Liver specimen 8.1 × 6.9 × 4.3cm, visible gray-white mass 4.2 × 3cm, surrounded by capsule, hemorrhage and necrosis, tumor from the liver margin 0.3cm, residual liver without cirrhosis; gallbladder 8.1 × 3.1cm, wall thickness 0.1c0 .2m, the mucous membrane is flat.	1.(right liver lobe)liver cell cancer, thick trabecular type, grade Ⅲ;2.chronic hepatitis G1 S2.	Primary liver cancer
48	Male	55	The arrangement of cancerous tissue is mainly thick trabecular type, the cancer cells are polygonal, the nucleus is deeply stained, and the flaky hemorrhagic necrosis is seen. The pericardial capsule has a breakthrough, the small area near the capsule grows, and the vascular cancer is seen near the adjacent side and near the cancer. The formation of the plug, the growth of the tumor cells, the re…	The liver specimen was 8.1×6.4×4.3cm, and the gray-white mass was 3.2×1.9cm. There was a fine capsule around the tumor. The tumor was 1.7cm away from the liver. There was no obvious cirrhosis in the remaining liver. See also free retroperitoneal nodules 0.6×0.4× 0.3cm.The liver specimen was 8.1×6.4×4.3cm, and the gray-white mass was 2.4×2.2cm. There was a fine capsule around the skin, there was h…	1.(right liver lobe)small liver cell cancer, thick trabecular type, grade Ⅲ;2.chronic hepatitis G1 S2;3.chronic cholecystitis.	Primary liver cancer
49	Male	34	The arrangement of cancerous tissue is mainly thick trabecular type, the cancer cells are polygonal, some cells have translucent cytoplasm, and the nucleus is deeply stained. The flaky hemorrhagic necrosis is seen, the peritoneal capsule is broken, and the microvascular thrombus invasion (MVI) is not seen. The liver has no pseudo-lobular structure, and hepatic cells have focal steatosis. Special …	The liver specimen was 8.1×6.2×4cm, and the gray-white nodules were 1.9×1.7cm in the cut surface. There was a fine capsule around the skin, and there was a small amount of bleeding. The nodule was 0.6cm away from the hepatic margin. The remaining liver had no obvious cirrhosis.	1.(right liver lobe)small liver cell cancer, thick trabecular type, grade Ⅲ, MVI rate=M0;2.light degree liver cell the fat change;3.chronic hepatitis G1 S2.	Primary liver cancer
50	Male	52	The arrangement of cancerous tissue is mainly thick trabecular type, the cancer cells are polygonal, the nucleus is deeply stained, and the flaky hemorrhagic necrosis is seen. The pericardial capsule has a breakthrough. There are more small cancerous lesions along the capsule, and the nodules in the free liver tissue. The shape of the tumor is mainly composed of thin trabecular s, and the remaini…	The liver specimen was 8.1×6.1×3.9cm, and the gray-white mass was 4×3.7cm in the cut surface. The peripheral part of the capsule was covered, the tumor was adjacent to the liver cutting edge, and the liver was not obviously cirrhotic. See also free liver tissue 1.7 × 1.4 × 1cm, visible gray surface nodules 0.5 × 0.3cm.	1.(right liver lobe)liver cell cancer, thick trabecular type, grade Ⅲ, MVI rate=M2;2.(right liver lobe)liver cell cancer, thin trabecular type, grade Ⅱ;3.chronic hepatitis G1 S2.	Primary liver cancer
51	Male	59	The cancer tissue is arranged in a thin trabecular type, the cancer cells are polygonal, the nucleus is mildly shaped, and the flaky hemorrhagic necrosis is seen. Most of the cancerous weeks have fibrous capsule with inflammatory cell infiltration, and no microvascular thrombosis invasion (MVI) is observed. The liver has no pseudo-lobular structure, and hepatic cells have focal steatosis. Special…	The liver specimen was 8.1×5×3.2cm, and the gray-white nodules were 1.6×1.4cm in the cut surface. There was a fine capsule around the nodules, and the hepatic margin of the nodule was 1.7cm. There was no obvious cirrhosis in the liver.	1.(left liver lobe)small liver cell cancer, thin trabecular type, grade Ⅱ, MVI rate=M0;2.chronic hepatitis G1 S1;3.light degree liver cell the fat change.	Primary liver cancer
52	Male	59	The cancer tissue arrangement is mainly composed of thick trabecular type, the cancer cells are polygonal, the nucleus is deeply stained, and the flaky hemorrhage and necrosis are observed. The tumor is multifocal fusion growth, no obvious vascular cancer thrombus formation, and the residual liver has no false lobular structure. The gallbladder is chronically inflammatory. Special staining: Masso…	The liver specimen was 8.1×4.3×4cm, and the gray-white mass was 3.2×2.6cm. The peripheral part of the capsule was covered with hemorrhagic necrosis. The tumor was 2.1cm away from the liver margin. The remaining liver had no obvious cirrhosis. The gallbladder was 8.3×2.7cm, and the wall thickness was 0.2. -0.4cm, the mucous membrane is rough.	1.(liver middle period)liver cell cancer, thick trabecular type, grade Ⅲ;2.chronic hepatitis, G1 S2;3.chronic cholecystitis.	Primary liver cancer
53	Male	46	The arrangement of cancerous tissue is mainly thick trabecular type, the cancer cells are polygonal, and the giant cells of multinuclear tumor can be seen. The nucleus is deeply stained, and the flaky hemorrhage and necrosis can be seen. The pericardial capsule has a breakthrough, and the multinodular fusion grows. See a small number of microvessels. The tumor thrombus is invaded (MVI), and the r…	The liver specimen was 8.1×4.1×3cm, and the gray-white mass was 3.6×2.7cm. The peripheral part of the capsule was covered with hemorrhage and necrosis. The tumor was adjacent to the liver margin and the liver was not cirrhotic.	1.(right liver lobe)liver cell cancer, thick trabecular type, grade Ⅳ, MVI rate=M1;2.chronic hepatitis G1 S3.	Primary liver cancer
54	Male	73	The arrangement of cancerous tissue is mainly thick trabecular type, the cancer cells are polygonal, the nucleus is deeply stained, and the flaky hemorrhage and necrosis are observed. The pericardial part is covered with a small amount of small cancerous foci next to the capsule, and the remaining liver has no false lobular structure. Chronic inflammation changes. Special staining: Masson (+), AB…	The liver specimen was 7×5×4cm, and the gray-white mass was 1.8×1.6cm. The peripheral part of the capsule was covered. The tumor was 1.2cm away from the liver margin. The remaining liver had no obvious cirrhosis. The gallbladder was 6.1×3.3cm, and the wall thickness was 0.1-0.2cm. The mucous membrane is rough.	1.(right liver lobe)small liver cell cancer, thick trabecular type, grade Ⅲ, MVI rate=M1;2.chronic hepatitis G1 S3;3.chronic cholecystitis.	Primary liver cancer
55	Female	45	The cancer tissue is arranged in a thin trabecular type. The cancer cells are polygonal, and the nucleus is deeply stained. The flaky hemorrhage and necrosis are observed. The pericardial part of the capsule is enveloped. The tumor and the surrounding liver tissue have transitional transition, and no microvascular invasion (MVI) is observed. The liver has no false leaflet structure. Special stain…	The liver specimen was 7×5×3cm, and the gray-white mass was 1.2×1cm. There was a part of the capsule around it. There was a small amount of hemorrhagic necrosis. The tumor was adjacent to the liver margin and the liver was not cirrhotic.	1.(right liver lobe)small liver cell cancer, thin trabecular type, grade Ⅱ-Ⅲ , MVI rate=M0;2.chronic hepatitis G1 S2.	Primary liver cancer
56	Female	61	The arrangement of cancerous tissue is mainly thick trabecular type, the cancer cells are polygonal, the nucleus is deeply stained, the flaky hemorrhagic necrosis is seen, the peritoneal capsule is broken, the small cancerous foci grow next to the capsule, the tumor cells grow, and the remaining liver is free. Leaflet structure. Special staining: Masson (+), AB (-), reticular fiber staining (+).	The liver specimen was 7×5×3.8cm, and the gray-white mass was 2.8×2.4cm in the cut surface. There was a fine capsule around it, there was hemorrhagic necrosis, the tumor was adjacent to the liver cutting edge, and the liver was not cirrhotic.	1.(left liver lobe)small liver cell cancer, thick trabecular type, grade Ⅲ;2.chronic hepatitis G1 S4.	Primary liver cancer
57	Female	66	The arrangement of cancerous tissue is mainly thick trabecular type, the cancer cells are polygonal, the nucleus is deeply stained, and the flaky hemorrhage and necrosis are seen. There is no capsule in the peritumoral period, and there is multi-nodular fusion growth. See a small number of microvascular tumor thrombus invasion (MVI). The remaining liver has no pseudo-lobular structure; the free l…	The liver specimen was 7×4.2×4cm, and the gray-white mass was 3×2.4cm. There was no obvious capsule around the skin, there was hemorrhagic necrosis, the tumor was 0.9cm away from the liver margin, and the liver was not cirrhotic. See also free liver tissue 0.7 × 0.5 × 0.3cm, the cut surface is dark red.	1.(right liver lobe)liver cell cancer, thick trabecular type, grade Ⅲ, MVI rate=M2;2.chronic hepatitis G1 S1;3.(left liver lobe)sponge-like in shape afferent lump.	Primary liver cancer
58	Male	42	The arrangement of cancerous tissue is mainly thick trabecular type, the cancer cells are polygonal, the nucleus is deeply stained, and the flaky hemorrhage and necrosis are seen. The pericardial capsule has a local breakthrough, no obvious vascular cancer thrombus formation, and the residual liver has no false lobular structure. The gallbladder is chronically inflammatory. Special staining: Mass…	The liver specimen was 7×4.2×3.6cm, and the gray-white mass was 2.1×1.7cm in the cut surface. The surrounding fine capsule was 1.1cm away from the hepatic margin. The remaining liver had no obvious cirrhosis. The gallbladder was 7.1×2.8cm, and the wall thickness was 0.1-0.4cm. The mucous membrane is rough.	1.(liver middle period)small liver cell cancer, thick trabecular type, grade Ⅲ;2.chronic hepatitis, G1 S2;3.chronic cholecystitis.	Primary liver cancer
59	Male	36	The cancer tissue arrangement is mainly composed of thick trabecular type, the cancer cells are polygonal, the nucleus is deeply stained, and the flaky hemorrhage and necrosis are observed. There is no capsule in the peritumoral area, no microvascular thrombus invasion (MVI), and no residual lobular structure in the remaining liver. Special staining: Masson (+), AB (-), reticular fiber staining (…	The liver specimen was 7.9×7×4.3cm, and the gray-white mass was 2.8×2.6cm in the cut surface. There was no obvious capsule around the tumor. The tumor was adjacent to the liver margin, and the liver had no obvious cirrhosis.	1.(right liver lobe)small liver cell cancer, thick trabecular type, grade Ⅲ, MVI rate=M0;2.chronic hepatitis G1 S1.	Primary liver cancer
60	Male	59	The cancer tissue is arranged in a thin trabecular type. The cancer cells are polygonal, and the nucleus is deeply stained. The flaky hemorrhage and necrosis are observed. There is no capsule in the peritumoral area. There is a transitional transition between the local and peripheral liver tissues. No microvascular thrombosis is observed (MVI). The remaining liver has no false leaflet structure. …	The liver specimen was 7.9×7.6×5.2cm, and the gray-white mass was 2.3×2cm. There was no obvious capsule around the skin, there was hemorrhagic necrosis, the tumor was 0.4cm away from the liver margin, and the liver was not cirrhotic.	1.(right liver lobe)small liver cell cancer, thin trabecular type, grade Ⅱ-Ⅲ , MVI rate=M0;2.chronic hepatitis G1 S1.	Primary liver cancer
61	Male	51	The (right liver) cancer tissue is mainly arranged in a thick trabecular type. The cancer cells are polygonal, the nucleus is deeply stained, the peritumoral envelope is relatively intact, and a small number of focal planes outside the capsule grow. No obvious vascular tumor thrombus formation, tumor cell growth The remaining liver has no false leaflet structure. Special staining: Masson (+), AB …	The liver specimen was 7.9×5.9×3.4cm, and the gray-white nodules were 1.6×1.1cm. There was no obvious capsule around the skin. There was a small amount of bleeding. The nodule was 1.1cm away from the liver margin. There was no obvious cirrhosis in the liver.	1.(right liver lobe)liver cell cancer, thick trabecular type, grade Ⅲ;2.chronic hepatitis, G1 S1.	Primary liver cancer
62	Male	43	The cancer tissue arrangement is mainly composed of thick trabecular type, the cancer cells are polygonal, the nucleus is deeply stained, and the flaky hemorrhage and necrosis are observed. The tumor is multi-focal fusion growth, and a small amount of microvascular tumor thrombus (MVI) is formed near the adjacent cancer. False leaflet structure. Special staining: Masson (+), AB (-), reticular fib…	The liver specimen was 7.9×5.4×4.9cm, and the gray-white mass was 4.1×3.7cm. There was no obvious capsule around the skin, there was severe hemorrhagic necrosis, the tumor was adjacent to the liver cutting edge, and the liver had no obvious cirrhosis.	1.(right liver lobe)liver cell cancer, thick trabecular type, grade Ⅲ, MVI rate=M1;2.chronic hepatitis, G1 S3.	Primary liver cancer
63	Male	53	The arrangement of cancerous tissue is mainly thick trabecular type, the cancer cells are polygonal, the nucleus is deeply stained, and the flaky hemorrhagic necrosis is seen. The pericardial capsule has a breakthrough, the small cancerous foci grows next to the capsule, and no microvascular tumor thrombus (MVI) is seen. Formed, the residual liver has no false lobular structure; the gallbladder i…	The liver specimen was 7.9×5.4×4.6cm, and the gray-white mass was 2.3×2cm. There was a fine capsule around the skin. There was a small amount of bleeding. The tumor was 0.6cm away from the liver margin. There was no obvious cirrhosis in the liver. The gallbladder was 5.6×2.7cm. 0.1-0.3 cm, the mucous membrane is rough.	1.(right liver lobe)small liver cell cancer, thick trabecular type, grade Ⅲ, MVI rate=M0;2.chronic hepatitis G1 S2;3.chronic cholecystitis, the companion gland lump kind increases to living.	Primary liver cancer
64	Male	45	(Middle liver) cancer tissue arrangement is mainly thick trabecular type, the cancer cells are polygonal, the nucleus is deeply stained, and the flaky hemorrhagic necrosis is seen. The pericardial capsule has a breakthrough, with a small amount of foci forming, tumor cell growth, no residual liver. False lobular structure, the gallbladder is a chronic inflammatory change. Special staining: Masson…	The liver specimen was 7.8×7.4×5cm, and the gray-white mass was 4.2×3.9cm. There was a fine capsule around the skin. There was a small amount of bleeding. The tumor was adjacent to the liver margin. There was no obvious cirrhosis in the liver. The gallbladder was 6.9×3.2cm, and the wall thickness was 0.2-. 0.4cm, the mucous membrane is rough.	1.(liver middle period)liver cell cancer, thick trabecular type, grade Ⅲ;2.chronic hepatitis G1 S1;3.chronic cholecystitis.	Primary liver cancer
65	Male	59	The arrangement of cancerous tissue is mainly thick trabecular type, the cancer cells are polygonal, the nucleus is deeply stained, and the flaky hemorrhagic necrosis is seen. The pericardial capsule has a breakthrough, the small area near the capsule grows, and the microvascular thrombus is not seen near the cancer (MVI Formation, tumor cell growth, residual liver without pseudo-lobular structur…	The liver specimen was 7.8×7.4×4.1cm, and the gray-white mass was 4.3×3.6cm. There was a fine capsule around the skin, there was hemorrhagic necrosis, the tumor was 0.4cm away from the liver margin, and the liver was not cirrhotic.	1.(right liver lobe)liver cell cancer, thick trabecular type, grade Ⅲ, MVI rate=M0;2.chronic hepatitis G1 S1.	Primary liver cancer
66	Male	61	The arrangement of cancerous tissue is mainly thick trabecular type, the cancer cells are polygonal, the nucleus is deeply stained, and the flaky hemorrhage and necrosis are seen. The peritumoral capsule is relatively intact, no microvascular thrombus (MVI) is formed, and the remaining liver has no false lobular structure. Special staining: Masson (+), AB (-), reticular fiber staining (+).	The liver specimen was 7.8×7.2×5cm, and the gray-white mass was 4.6×4cm in the cut surface. The surrounding fine capsule was a small amount of hemorrhagic necrosis. The tumor was adjacent to the liver cutting edge, and the liver had no obvious cirrhosis.	1.(right liver lobe)liver cell cancer, thick trabecular type, grade Ⅲ, MVI rate=M0;2.chronic hepatitis, G1 S1.	Primary liver cancer
67	Male	44	There are two types of cancer tissue arrangement, some of which are mainly thick trabecular type, the cancer cells are polygonal, and the nucleus is deeply stained; some areas are arranged in glandular tube, mucus in the lumen, cells are small cuboid, and there is no envelope in the pericarcinia. , multifocal growth, a small number of vascular cancer thrombus formation, tumor cell growth, residua…	The liver specimen was 7.8×7.2×4.3cm, and the gray-white mass was 5×4.7cm. There was no obvious capsule around the hemorrhage. The tumor was 1.1cm away from the hepatic margin. There was no obvious cirrhosis in the liver.	1.(right liver lobe)the liver cell cancer-bile duct cell cancer mix type liver cancer and divide worse;2.chronic hepatitis G1 S1.	Primary liver cancer
68	Female	36	The arrangement of cancerous tissue is mainly thick trabecular type, the cancer cells are polygonal, the nucleus is deeply stained, and the flaky hemorrhagic necrosis is seen. The pericardial capsule has a breakthrough. The vascular tumor thrombus is formed next to the capsule, the tumor cells grow, and the remaining liver is absent. False leaflet structure. Chronic inflammation of the gallbladde…	The liver specimen was 7.8×6.7×5.2cm, and the gray-white mass was 3.9×3.4cm in the cut surface. There was a fine capsule around it, a small amount of bleeding, the tumor was adjacent to the liver cutting edge, and the liver had no obvious cirrhosis; the gallbladder was 7.8×2.9cm, and the wall thickness was 0.2. -0.4cm, the mucous membrane is rough.	1.(left liver lobe)liver cell cancer, thick trabecular type, grade Ⅲ;2.chronic hepatitis G1 S1;3.chronic cholecystitis.	Primary liver cancer
69	Male	59	The cancer tissue is arranged in a group-like shape. The cancer cells are polygonal, the nucleus is deeply stained, and there is multifocal growth. A small number of vascular cancer thrombi are formed, tumor cells grow, no residual lobular structure of the remaining liver, and hepatic focal steatosis. . Special staining: Masson (+), AB (-), reticular fiber staining (+).	The liver specimen was 7.8×6.6×4.1cm, and the gray-white mass was 2.4×2.1cm. There was no obvious capsule around the skin, there was hemorrhagic necrosis, the tumor was 1.1cm away from the liver margin, and the liver was not cirrhotic.	1.(right liver lobe)small liver cell cancer, regiment slice type, grade Ⅲ;2.chronic hepatitis G1 S1.	Primary liver cancer
70	Male	48	The arrangement of cancerous tissue is mainly thick-trabecular type, the cancer cells are polygonal, the nucleus is deeply stained, and some of them are transparent. The flaky hemorrhage and necrosis can be seen. The pericardial capsule has a breakthrough, and the small cancerous foci grow in the capsule and the capsule. It can be seen that vascular cancer thrombus is formed, tumor cells grow, an…	The liver specimen was 7.8×6.4×4.4cm, and the gray-white mass was 4×3.3cm. There was no obvious capsule around the skin, there was hemorrhagic necrosis, the tumor was adjacent to the liver margin, and the liver had no obvious cirrhosis.	1.(right liver lobe)liver cell cancer, thick trabecular type, grade Ⅲ;2.chronic hepatitis G1 S2.	Primary liver cancer
71	Male	63	The (right liver) cancer tissue is mainly arranged in a thin trabecular type, and some of them are arranged in a pseudo-denotype. The cancer cells are polygonal, the nucleus is mildly shaped, and the flaky hemorrhagic necrosis is seen. The boundary between the tumor and the surrounding liver tissue is not clear. See obvious vascular cancer thrombus formation, tumor cell growth, residual liver wit…	The liver specimen was 7.8×6.3×5.9cm, and the gray-white mass was 3.1×2.6cm. There was no obvious capsule around the skin. There was a small amount of bleeding. The tumor was adjacent to the liver margin. There was no obvious cirrhosis of the liver. The gallbladder was 8.7×3.2cm. 0.2-0.3 cm, the mucous membrane is rough.	1.(right liver lobe)liver cell cancer, thin trabecular type, grade II;2.chronic hepatitis G1 S1;3.chronic cholecystitis.	Primary liver cancer
72	Male	60	The cancer tissue arrangement is mainly composed of thin trabecular type, some thick trabecular type, the cancer cells are polygonal, the nucleus is deeply stained, and the flaky hemorrhage and necrosis are observed. The pericardial part is covered with the capsule, and no microvascular thrombus invasion (MVI) is observed. False leaflet structure. Special staining: Masson (+), AB (-), reticular f…	The liver specimen was 7.8×5.6×3.7cm, and the gray-white mass was 4.3×3.7cm. There were some fine capsules around the skin. There was a small amount of hemorrhagic necrosis. The tumor was adjacent to the liver cutting edge, and the liver had no obvious cirrhosis.	1.(right liver lobe)liver cell cancer, thin trabecular type, grade Ⅱ-Ⅲ , MVI rate=M0;2.chronic hepatitis G1 S2.	Primary liver cancer
73	Male	55	The arrangement of cancerous tissue is mainly thick trabecular type, the cancer cells are polygonal, the nucleus is deeply stained, and the flaky hemorrhagic necrosis is seen. The perimembranous part of the capsule has a breakthrough, and a small amount of small foci grows next to the capsule. No microvascular tumor thrombus (MVI) is seen. Formed, the residual liver has no false leaflet structure…	The liver specimen was 7.8×4.6×4.3cm, and the gray-white mass was 2.1×1.7cm. The peripheral part of the capsule was covered with a small amount of hemorrhagic necrosis. The tumor was 1.1cm away from the hepatic margin. The remaining liver had no obvious cirrhosis. See also free tissue. The diameter is 0.7cm.	1.(right liver lobe)small liver cell cancer, thick trabecular type, grade Ⅲ, MVI rate=M0;2.chronic hepatitis, G1 S1.	Primary liver cancer
74	Female	44	The arrangement of cancerous tissue is mainly thick trabecular type, the cancer cells are polygonal, the nucleus is deeply stained, and the flaky hemorrhagic necrosis is seen. The pericardial capsule has a breakthrough. See a vascular cancer thrombus formation, tumor cell growth, and residual liver without false leaflets. Structure; gallbladder is a chronic inflammatory change. Special staining: …	The liver specimen was 7.8×4.3×3.8cm, and the gray-white mass was 4×3.6cm. There were some capsules around it. The texture was hard and there was a small amount of hemorrhagic necrosis. The tumor was 0.6cm away from the liver margin. There was no obvious cirrhosis in the liver. Gallbladder 6.4 × 3.2 cm, wall thickness 0.1-0.3 cm, rough mucosa.	1.(right liver lobe)liver cell cancer, thick trabecular type, grade Ⅲ;2.chronic hepatitis G1 S1;3.chronic cholecystitis.	Primary liver cancer
75	Male	61	The arrangement of cancerous tissue is mainly thick trabecular type, the cancer cells are polygonal, the nucleus is moderately shaped, and the flaky hemorrhage and necrosis are seen. The pericardial capsule has a breakthrough, the small side of the capsule grows, the tumor cells grow, and the remaining liver has no false lobular structure. The gallbladder is chronically inflammatory. Special stai…	The liver specimen was 7.8×4.3×3.7cm, and the gray-white mass was 2.1×1.4cm. There was a fine capsule around the tumor. The tumor was 0.2cm away from the liver margin. There was no obvious cirrhosis in the liver. The gallbladder was 7.1×2.8cm, and the wall thickness was 0.1-0.2. Cm, the mucosa is rough.	1.(right liver lobe)small liver cell cancer, thick trabecular type, II-grade Ⅲ;2.chronic hepatitis G1 S1;3.chronic cholecystitis.	Primary liver cancer
76	Male	69	The arrangement of cancerous tissue is mainly thick trabecular type, the cancer cells are polygonal, the nucleus is deeply stained, and the flaky hemorrhagic necrosis is seen. The pericardial capsule has a breakthrough, and a small amount of focal foci is formed along the capsule. No obvious vascular cancer thrombus is formed. Tumor cells grow, and the remaining liver has no pseudo-lobular struct…	The liver specimen was 7.6×7×4.8cm, and the gray-white mass was 3.4×2.7cm in the cut surface. The surrounding fine capsule was hemorrhagic and necrotic. The tumor was 1.9cm away from the liver margin. There was no obvious cirrhosis in the liver.	1.(right liver lobe)liver cell cancer, thick trabecular type, grade Ⅲ;2.chronic hepatitis, G1 S0;3.liver schistosome disease.	Primary liver cancer
77	Male	42	The arrangement of cancerous tissue is mainly thick trabecular type, the cancer cells are polygonal, the nucleus is deeply stained, and the flaky hemorrhage and necrosis are seen. The peritumoral capsule is relatively intact, and a small amount of small cancerous foci grow in the capsule. No obvious vascular cancer thrombus is formed. The remaining liver has no false leaflet structure. The gallbl…	The liver specimen was 7.6×7×4.3cm, and the gray-white mass was 2.6×2.4cm in the cut surface. There was a fine capsule around the tumor. The tumor was 1.9cm away from the liver margin. There was no obvious cirrhosis in the liver. The gallbladder was 6.1×2.8cm, and the wall thickness was 0.1-0.2. Cm, the mucosa is flat.	1.(right liver lobe)small liver cell cancer, thick trabecular type, grade Ⅲ;2.chronic hepatitis, G1 S1;3.chronic cholecystitis.	Primary liver cancer
78	Female	26	The arrangement of cancerous tissue is mainly thick trabecular type, the cancer cells are polygonal, the nucleus is deeply stained, and the flaky hemorrhagic necrosis is seen. The peritoneal capsule has a breakthrough. No microvascular tumor thrombus (MVI) is formed, tumor cells grow, and the remaining liver is absent. False leaflet structure; gallbladder is chronic inflammation. Special staining…	The liver specimen was 7.6×7×4.2cm, and the gray-white mass was 4.1×3.3cm. There was a fine capsule around the skin, there was hemorrhagic necrosis, the tumor was 0.7cm away from the liver margin, and the liver was not obviously cirrhosis. The gallbladder was 7.1×2.7cm. Thick 0.1-0.2cm, rough mucosa.	1.(left liver lobe)liver cell cancer, thick trabecular type, grade Ⅲ, MVI rate=M0;2.chronic hepatitis G1 S1;3.chronic cholecystitis.	Primary liver cancer
79	Male	61	The cancer tissue arrangement is mainly composed of thick trabecular type, some pseudo-denoid type, the cancer cells are polygonal, some cytoplasm is translucent, and the nucleus is deeply stained. The flaky hemorrhagic necrosis is seen, the peritumoral capsule is still intact, and the local capsule is invaded. There is no clear vascular cancer thrombus formation, no residual lobular structure in…	The liver specimen was 7.6×7.2×5cm, and the gray-white mass was 4.4×4.1cm. There was a fine capsule around the skin. There was a small amount of hemorrhage. The tumor was adjacent to the liver margin. There was no obvious cirrhosis in the liver. The gallbladder was 10.1×3.6cm, and the wall thickness was 0.2-. 0.4cm, the mucous membrane is rough.	1.(right liver lobe)liver cell cancer, thick trabecular type, grade Ⅲ;2.chronic hepatitis, G1 S1;3.(right liver lobe)the mid-degree fat change;4.chronic cholecystitis.	Primary liver cancer
80	Male	34	The arrangement of cancerous tissue is mainly thick trabecular type, the cancer cells are polygonal, the nucleus is deeply stained, the pericardial part is coated, no microvascular tumor thrombus (MVI) is formed, the tumor cells grow, the remaining liver has no pseudo lobular structure, and the hepatic cell Sexual fat. Special staining: Masson (+), AB (-), reticular fiber staining (+).	The liver specimen was 7.6×6.4×4.1cm, and the gray-white mass was 2.7×2.2cm. The peripheral part of the capsule was covered with hemorrhage and necrosis. The tumor was 0.3cm away from the hepatic margin. The remaining liver had no cirrhosis.	1.(right liver lobe)small liver cell cancer, thick trabecular type, grade Ⅲ, MVI rate=M0;2.chronic hepatitis G1 S1.	Primary liver cancer
81	Female	75	The arrangement of cancerous tissue is mainly thick trabecular type, the cancer cells are polygonal, the nucleus is deeply stained, the cytoplasm is translucent, and the flaky hemorrhagic necrosis is seen. The pericardial capsule has a breakthrough, the small lesion grows next to the capsule, the tumor cells grow, and the remaining liver Without false lobular structure, schistosomiasis egg deposi…	The liver specimen was 7.6×6.2×4.6cm, and the gray-white mass was 4×3.7cm. There were some capsules around the skin, there was hemorrhagic necrosis, the tumor was 0.2cm away from the liver margin, and the liver was not cirrhotic.	1.(right liver lobe)liver cell cancer, transparent cell type, grade Ⅲ;2.chronic hepatitis G1 S2;3.chronic liver schistosome disease.	Primary liver cancer
82	Male	48	(right liver) cancer tissue arrangement is mainly thick trabecular type, the cancer cells are polygonal, the nucleus is deeply stained, and the flaky hemorrhagic necrosis is seen. The pericardial capsule has a breakthrough, with the formation of the subcapsular sac, and the formation of vascular tumor thrombus , tumor cell growth, residual liver without false leaflet structure. Special staining: …	The liver specimen was 7.6×6.2×3.8cm, and the gray-white mass was 3.9×3.3cm. There was no obvious capsule around the skin. There was a small amount of hemorrhage. The tumor was 0.7cm away from the liver margin. There was no obvious cirrhosis in the liver.	1.(right liver lobe)liver cell cancer, thick trabecular type, grade Ⅲ;2.chronic hepatitis, G1 S1.	Primary liver cancer
83	Male	53	The tissue arrangement of (middle liver) cancer is mainly thick trabecular type, the cancer cells are polygonal, the nucleus is deeply stained, and the flaky hemorrhagic necrosis is seen. There is no obvious capsule around the cancer, and the boundary with the surrounding liver tissue is still clear. No obvious vascular cancer is seen. The plug is formed, the tumor cells grow, and the remaining l…	The liver specimen was 7.6×5.9×4.1cm, and the gray-white mass was 4.9×3.9cm. There was no obvious capsule around the skin, there was bleeding and a small amount of necrosis. The tumor was adjacent to the liver margin. The remaining liver had no obvious cirrhosis. The gallbladder was 7.3×2.9cm. Thick 0.1-0.2cm, rough mucosa.	1.(liver middle period)liver cell cancer, thick trabecular type, grade Ⅲ;2.chronic hepatitis, G1 S2;3.chronic cholecystitis, the companion gland lump kind increases to living.	Primary liver cancer
84	Male	51	The cancer tissue arrangement is mainly composed of thick trabecular type, the cancer cells are polygonal, the nucleus is deeply stained, the peri-cancer is not enveloped, a small number of vascular cancer thrombi are formed, the tumor cells grow, and the remaining liver has no pseudo-lobular structure. Special staining: Masson (+), AB (-), reticular fiber staining (+).	The liver specimen was 7.6×5.2×5cm, and the gray-white mass was 1.9×1.6cm. There was no obvious capsule around the skin, and there was a small amount of bleeding. The liver was not cirrhotic.	1.(left liver lobe)small liver cell cancer, regiment slice type, grade Ⅲ;2.chronic hepatitis G1 S1.	Primary liver cancer
85	Male	53	The arrangement of cancerous tissue is mainly thick trabecular type, the cancer cells are polygonal, the nucleus is deeply stained, and the flaky hemorrhagic necrosis is seen. There is a breakthrough in the peritumoral capsule, no microvascular thrombus invasion (MVI), no residual lobular structure in the remaining liver. . Special staining: Masson (+), AB (-), reticular fiber staining (+).	The liver specimen was 7.6×5.2×3.1cm, and the gray-white mass was 1.6×1.4cm. There was no obvious capsule around the tumor. The tumor was 1.2cm away from the liver margin. There was no obvious cirrhosis in the liver.	1.(right liver lobe)small liver cell cancer, thick trabecular type, grade Ⅲ, MVI rate=M0;2.chronic hepatitis G1 S1.	Primary liver cancer
86	Male	35	The cancerous tissue is mainly composed of thick trabecular or nest, fibrous interstitial is rich, cancer cells are polygonal, and the nucleus is deeply stained; some regions are arranged in glandular tube, the cells are small cuboid, there is no capsule in the peritumoral, and there are a few blood vessels. Tumor plug formation, tumor cell growth, residual liver without pseudo-lobular structure;…	The liver specimen was 7.4×7×5.2cm, and the gray-white mass was 4.3×3.7cm. There was no obvious capsule around the surface. The texture was hard and there was a small amount of hemorrhage. The tumor was adjacent to the liver margin, and the liver was not cirrhotic. The gallbladder was 7.6×3.4cm. The wall thickness is 0.3-0.5 cm and the mucosa is rough.	1.(right liver lobe)liver cell cancer, hardening type, Igrade II;2.chronic hepatitis G1 S1;3.chronic cholecystitis.	Primary liver cancer
87	Male	57	The arrangement of cancerous tissue is mainly thick trabecular type, the cancer cells are polygonal, the nucleus is deeply stained, and the flaky hemorrhage and necrosis are seen. The peritumoral capsule is relatively intact, and a small amount of focal foci is formed along the capsule. No obvious vascular tumor thrombus is formed. The remaining liver has no pseudo-lobular structure and mild hepa…	The liver specimen was 7.4×6×4.9cm, and the gray-white mass was 2.9×2.6cm in the cut surface. The surrounding fine capsule was hemorrhagic and necrotic. The tumor was 1.6cm away from the hepatic margin. The remaining liver had no obvious cirrhosis. The gallbladder was 9.1×3.2cm. 0.1-0.3 cm, the mucous membrane is rough.	1.(right liver lobe)liver cell cancer, thick trabecular type, grade Ⅲ;2.chronic hepatitis, G1 S2;3.the light degree fat change;4.chronic cholecystitis.	Primary liver cancer
88	Male	47	The arrangement of cancerous tissue is mainly thick trabecular type, the cancer cells are polygonal, the nucleus is deeply stained, and the flaky hemorrhage and necrosis are seen. The pericardial capsule has a breakthrough, and the small cancerous lesion grows beside the capsule and the distant cancer. (MVI), the residual liver has no false lobular structure; the gallbladder is chronically inflam…	The liver specimen was 7.4×6.3×3.6cm, and the gray-white mass was 4×2.5cm in the cut surface. There was a fine capsule around the skin, there was hemorrhagic necrosis, the tumor was 0.4cm away from the liver cutting edge, and the liver was not cirrhotic. The gallbladder was 7.3×3.6 cm, the wall was thickened obviously, the thickest was 1.4 cm, and the mucosa was rough.	1.(right liver lobe)liver cell cancer, thick trabecular type, grade Ⅲ, MVI rate=M2;2.chronic hepatitis G1 S3;3.chronic cholecystitis, the companion gland lump kind increases to living.	Primary liver cancer
89	Male	50	The cancer tissue arrangement is mainly composed of thick trabecular type, some pseudo-denoid type, the cancer cells are polygonal, the nucleus is deeply stained, and the flaky hemorrhagic necrosis is seen. The pericardial capsule has a breakthrough, and the small cancerous lesion is visible next to the capsule. Congenital growth, occasional vascular cancer thrombus formation, tumor cell growth, …	The liver specimen was 7.3×6.6×3.9cm, and the gray-white mass was 2.7×2.3cm. There was a part of the capsule around it, there was hemorrhagic necrosis, the tumor was adjacent to the liver cutting edge, and the liver was not cirrhotic.	1.(right liver lobe)liver cell cancer, thick trabecular type, grade Ⅲ;2.chronic hepatitis G1 S3.	Primary liver cancer
90	Male	49	(right liver) cancer tissue arrangement is mainly thick trabecular type, the cancer cells are polygonal, the nucleus is deeply stained, and the tumor giant cells and flaky hemorrhagic necrosis are seen. The peritumoral capsule is relatively intact, no obvious vascular tumor thrombus formation, tumor The cells grow, and the remaining liver has no false leaflet structure. Special staining: Masson (…	The liver specimen was 7.3×6.4×4.1cm, and the gray-white mass was 3.3×3cm in the cut surface. The surrounding fine capsule had more hemorrhagic necrosis. The tumor was 0.4cm away from the liver cutting margin. There was no obvious cirrhosis in the remaining liver.	1.(right liver lobe)liver cell cancer, thick trabecular type, IV class;2.chronic hepatitis, G1 S2.	Primary liver cancer
91	Male	51	The cancer tissues are arranged in a group-like shape. The cancer cells are polygonal, and the nucleus is deeply stained. The flaky hemorrhagic necrosis is observed. There are some capsules around the cancer. Several new cancerous foci are visible next to the main tumor. Occasionally, vascular cancer thrombus is formed. Tumor cells grow, and the remaining liver has no pseudo-lobular structure. Sp…	The liver specimen was 7.3×6.3×3.2cm, and the gray-white mass was 3×2.7cm in the cut surface. There were some capsules around the tumor. The tumor was 0.4cm away from the liver margin. There was no obvious cirrhosis in the liver.	1.(right liver lobe)small liver cell cancer, regiment slice type, grade Ⅲ;2.chronic hepatitis G1 S1.	Primary liver cancer
92	Male	35	The arrangement of cancerous tissue is mainly composed of thick trabecular type, the cancer cells are polygonal, the nucleus is deeply stained, and there is multifocal growth. A small number of vascular cancer thrombi are formed, tumor cells grow, and the remaining liver has no false lobular structure. Special staining: Masson (+), AB (-), reticular fiber staining (+).	The liver specimen was 7.2×7.0×4cm, and the gray-white mass was 2.8×2.2cm. There was no obvious capsule around the skin, there was hemorrhagic necrosis, the tumor was 1.1cm away from the liver margin, and the liver was not cirrhotic.	1.(right liver lobe)liver cell cancer, thick trabecular type, grade Ⅲ;2.chronic hepatitis G1 S1.	Primary liver cancer
93	Male	46	The cancer tissue arrangement is mainly composed of thick trabecular type, the cancer cells are polygonal, the nucleus is deeply stained, the tumor is rich in fibrous interstitial, the pericardium is partially covered, the microvascular thrombus (MVI) is not formed next to the cancer, and the tumor cells grow. The remaining liver is partially pseudo-lobular. Special staining: Masson (+), AB (-), …	The liver specimen was 7.2×6.6×4cm, and the gray-white mass was 4.2×3.7cm. There was a fine capsule around the skin, and there was a small amount of bleeding. The tumor was 0.9cm away from the liver margin and mild liver cirrhosis.	1.(right liver lobe)liver cell cancer, the hardening type, grade Ⅲ, MVI rate=M0;2.chronic hepatitis G1 S4.	Primary liver cancer
94	Male	49	The arrangement of cancerous tissue is mainly composed of thick trabecular type, the cancer cells are polygonal, the nucleus is deeply stained, and the flaky hemorrhage and necrosis are seen. The peritumoral capsule is relatively intact, no microvascular thrombus invasion (MVI) is observed, and the remaining liver has no false lobular structure; The gallbladder is chronically inflammatory. Specia…	The liver specimen was 7.2×6.3×4cm, and the gray-white nodules were 0.9×0.7cm in the cut surface. The surrounding area was slender, the nodules were adjacent to the liver cutting edge, and the remaining liver had no obvious cirrhosis. The gallbladder was 7.6×3.3cm, and the wall thickness was 0.1-0.4cm. Rough.	1.(right liver lobe)small liver cell cancer, thin trabecular type, grade Ⅲ, MVI rate=M0;2.chronic hepatitis G1 S1;3.chronic cholecystitis.	Primary liver cancer
95	Male	45	The cancer tissues are arranged in a thin trabecular type. The cancer cells are polygonal, the cells are fatty, the nucleus is mildly shaped, the peritumoral area has a capsule, no microvascular tumor thrombus (MVI) is formed, the tumor cells grow, and the remaining liver has no false leaflets. Structure, hepatocytes diffuse into steatosis; no tumor cells grow in free nodules. Special staining: M…	The liver specimen was 7.2×6.1×3.4cm, and the gray-white mass was 5×3.1cm. There was no obvious capsule around the skin. There was a small amount of hemorrhage. The tumor was adjacent to the liver cutting edge. The remaining liver had no cirrhosis. See also a free nodule, diameter 0.3. Cm	1.(right liver lobe)liver cell cancer, rich fat type, grade Ⅱ, MVI rate=M0;2.chronic hepatitis G1 S1.	Primary liver cancer
96	Male	32	The arrangement of cancerous tissue is mainly thick trabecular type, the cancer cells are polygonal, the nucleus is deeply stained, and the flaky hemorrhagic necrosis is seen. The pericardial capsule has a breakthrough. The vascular tumor thrombus is formed next to the capsule, the tumor cells grow, and the remaining liver is absent. False leaflet structure. Chronic inflammation of the gallbladde…	.Liver specimen 7.2 × 5.4 × 4.9cm, visible gray, gray, gray and green mass 4.1 × 3.2cm, surrounded by slender capsule, hemorrhagic necrosis, tumor from the liver margin 0.7cm, residual liver without obvious cirrhosis; gallbladder 7.1 × 3.4 Cm, wall thickness 0.2-0.4 cm, rough mucosa.	1.(liver middle period)liver cell cancer, thick trabecular type, grade Ⅲ;2.chronic hepatitis G1 S2;3.chronic cholecystitis.	Primary liver cancer
97	Female	43	The cancer tissue is arranged in a thin trabecular type. The cancer cells are polygonal, and the nucleus is deeply stained. A small amount of hemorrhagic necrosis is observed, and the peri-tumor part of the capsule is covered. There is no microvascular thrombus invasion (MVI), and the remaining liver has no false lobular structure. Special staining: Masson (+), AB (-), reticular fiber staining (+…	The liver specimen was 7.2×4×3.8cm, and the gray-white mass was 3.1×2.7cm. The peripheral part of the capsule was covered with hemorrhage and necrosis. The tumor was 0.3cm away from the hepatic margin. The remaining liver had no obvious cirrhosis.	1.(right liver lobe)liver cell cancer, thin trabecular type, grade Ⅱ, MVI rate=M0;2.chronic hepatitis G1 S1.	Primary liver cancer
98	Male	59	The cancer tissue arrangement is mainly composed of thin trabecular type, some pseudo-denoid type, the cancer cells are polygonal, the nucleus is deeply stained, and the flaky hemorrhage and necrosis are seen. The peritumoral capsule is relatively intact, and no clear vascular tumor thrombus is formed. False leaflet structure. The gallbladder is chronically inflammatory. Special staining: Masson …	The liver specimen was 7.2×4×2.7cm, and the gray-white mass was 3.1×2.9cm. There was a fine capsule around the skin. There was a small amount of bleeding. The tumor was adjacent to the liver margin. There was no obvious cirrhosis in the liver. The gallbladder was 10.1×4.3cm. 0.1-0.3 cm, the mucous membrane is rough.	1.(right liver lobe)liver cell cancer, thin trabecular type, II-Igrade II, MVI rate=M0;2.chronic hepatitis G1 S2;3.chronic cholecystitis.	Primary liver cancer
99	Male	59	The cancer tissue arrangement is mainly composed of thick trabecular type, the cancer cells are polygonal, the nucleus is deeply stained, and the flaky hemorrhage and necrosis are seen. The pericardial capsule has a breakthrough, no microvascular thrombus invasion (MVI), and the residual liver has no false lobular structure. Special staining: Masson (+), AB (-), reticular fiber staining (+).	The liver specimen was 7.2×4.6×3cm, and the gray-white mass was 3.2×2.4cm. There was a fine capsule around the skin, there was hemorrhagic necrosis, the tumor was 1.3cm away from the liver margin, and the liver was not cirrhotic.	1.(right liver lobe)liver cell cancer, thick trabecular type, grade Ⅲ, MVI rate=M0;2.chronic hepatitis G1 S2.	Primary liver cancer
100	Male	62	The arrangement of cancerous tissue is mainly thick trabecular type, the cancer cells are polygonal, the nucleus is deeply stained, and the flaky hemorrhage and necrosis are seen. The pericardial capsule has a breakthrough. No microvascular thrombus (MVI) is formed next to the cancer, and the tumor cells grow. The liver has no false lobular structure; the gallbladder is chronically inflammatory. …	The liver specimen was 7.1×7×4.3cm, and the gray-white mass was 3.1×2.6cm. There was a fine capsule around the skin. There was a small amount of bleeding. The tumor was 0.7cm away from the liver margin. The liver was not cirrhosis. The gallbladder was 5.3×3.4cm. 0.1-0.3 cm, the mucous membrane is rough.	1.(right liver lobe)liver cell cancer, thick trabecular type, grade Ⅲ, MVI rate=M0;2.chronic hepatitis G1 S1;3.chronic cholecystitis.	Primary liver cancer
101	Male	45	The arrangement of cancerous tissue is mainly thick trabecular type, the cancer cells are polygonal, the nucleus is deeply stained, the peritoneal capsule is broken, the small area near the capsule grows, the vascular cancer thrombus is formed occasionally, the tumor cells grow, and the remaining liver has no false leaflets. Structure; gallbladder changes in chronic inflammation. Special staining…	The liver specimen was 7.1×6×4.2cm, and the gray-white mass was 5×3.3cm. There was no obvious capsule around the skin. There was a small amount of hemorrhagic necrosis. The tumor was 0.6cm away from the liver margin. The liver was not cirrhosis. The gallbladder was 7.4×3.2cm. Thick 0.2-0.3cm, rough mucosa.	1.(right liver lobe)liver cell cancer, thick trabecular type, grade Ⅲ;2.chronic hepatitis G1 S4;3.chronic cholecystitis.	Primary liver cancer
102	Female	49	The arrangement of cancerous tissue is mainly thick trabecular type, the cancer cells are polygonal, the nucleus is deeply stained, the pericardial capsule has a breakthrough, the small area near the capsule grows, the tumor cells grow, and the remaining liver has no pseudo-lobular structure. Special staining: Masson (+), AB (-), reticular fiber staining (+).	The liver specimen was 7.1×4.8×4.2cm, and the gray-white mass was 2.4×1.7cm. There was a fine capsule around the skin, there was hemorrhagic necrosis, the tumor was 2.3cm away from the liver, and the liver was not cirrhotic.	1.(right liver lobe)small liver cell cancer, thick trabecular type, grade Ⅲ;2.chronic hepatitis G1 S1.	Primary liver cancer
103	Male	55	The cancer tissue arrangement is mainly composed of agglomerate type, the cancer cells are polygonal, the nucleus is deeply stained, and the flaky hemorrhage and necrosis are seen. The peritumoral capsule is relatively intact, no microvascular thrombus invasion (MVI) is observed, and the remaining liver has no false lobular structure. Hepatocyte focal steatosis. Special staining: Masson (+), AB (…	The liver specimen was 6×5×4.1cm, and the gray-white mass was 3.6×3.1cm in the cut surface. There was a fine capsule around the tumor. The tumor was 0.6cm away from the liver cutting edge, and the liver was not cirrhotic.	1.(right liver lobe)liver cell cancer, regiment slice type, grade Ⅲ, MVI rate=M0;2.chronic hepatitis G1 S1;3.light degree liver cell the fat change.	Primary liver cancer
104	Male	36	The arrangement of cancerous tissue is mainly thick trabecular type, the cancer cells are polygonal, the nucleus is deeply stained, and the flaky hemorrhagic necrosis is seen. The pericardial capsule has a breakthrough. The vascular tumor thrombus is formed next to the capsule, the tumor cells grow, and the remaining liver is absent. False leaflet structure. Special staining: Masson (+), AB (-), …	The liver specimen was 6×5×3cm, and the gray-white mass was 2×1cm. There was no obvious capsule around the skin, there was hemorrhagic necrosis, the tumor was 0.3cm away from the liver margin, and there was no obvious cirrhosis of the liver.	1.(right liver lobe)small liver cell cancer, thick trabecular type, grade Ⅲ;2.chronic hepatitis G1 S3.	Primary liver cancer
105	Male	75	The arrangement of cancerous tissue is mainly thick trabecular type, the cancer cells are polygonal, the nucleus is deeply stained, and the giant cells and flake hemorrhage are seen. The tumor is multifocal, and the formation of vascular tumor thrombus, tumor cell growth, no residual liver False leaflet structure. Special staining: Masson (+), AB (-), reticular fiber staining (+).	The liver specimen was 6×5.2×4.6cm, and the gray-white mass was 4.2×3.8cm. There was no obvious capsule around the skin, there was hemorrhagic necrosis, the tumor was adjacent to the liver cutting edge, and the liver had no obvious cirrhosis.	1.(the liver is 6)liver cell cancer, thick trabecular type, grade Ⅲ;2.chronic hepatitis, G1 S3.	Primary liver cancer
106	Male	53	The arrangement of cancerous tissue is mainly thick trabecular type, the cancer cells are polygonal, the nucleus is deeply stained, and the flaky hemorrhage and necrosis are seen. The pericardial capsule has a breakthrough. Occasionally, the small tumor is growing next to the capsule, and no microvascular invasion (MVI) is observed. The remaining liver has no false leaflet structure. Special stai…	The liver specimen was 6×4.5×3cm, and the gray-yellow mass was 3.5×3cm in the cut surface. There were some capsules in the periphery, fibrous scars in the center, a small amount of hemorrhagic necrosis, the tumor was adjacent to the liver cutting edge, and the liver had no obvious cirrhosis.	1.(right liver lobe)liver cell cancer, thick trabecular type, grade Ⅲ, MVI rate=M1;2.chronic hepatitis G1 S2.	Primary liver cancer
107	Male	64	The cancer tissue is arranged in a thin trabecular type. The cancer cells are polygonal, the nucleus is mildly shaped, the peritumoral local capsule, the small area next to the capsule grows, the tumor cells grow, and the remaining liver has no false leaflet structure. Special staining: Masson (+), AB (-), reticular fiber staining (+).	The liver specimen was 6.9×6.2×3.8cm, and the gray-white mass was 2.7×2.2cm. There was a fine capsule around the skin. There was a small amount of bleeding. The tumor was 0.3cm away from the liver margin. There was no obvious cirrhosis in the liver.	1.(right liver lobe)small liver cell cancer, thin trabecular type, grade Ⅱ;2.chronic hepatitis G1 S1.	Primary liver cancer
108	Male	65	The cancer tissue is arranged in a thick trabecular type. The cancer cells are polygonal, the cytoplasm is transparent, and the nucleus is deeply stained. The flaky hemorrhagic necrosis is seen. The boundary between the tumor and the surrounding liver tissue is still clear. No obvious vascular cancer thrombus formation, tumor cell growth. The remaining liver has no pseudo-lobular structure and mi…	The liver specimen was 6.9×5.2×3.1cm, and the gray, white, gray and yellow mass was 3.3×2.2cm. There was no obvious capsule around the hemorrhage and necrosis. The tumor was 0.3cm away from the liver margin. There was no obvious cirrhosis in the liver.	1.(right liver lobe)liver cell cancer, transparent cell type, grade Ⅲ;2.chronic hepatitis, G1 S1;3.light degree fatty liver.	Primary liver cancer
109	Male	45	The cancer tissue arrangement is mainly composed of thick trabecular type, some thin trabecular type, the cancer cells are polygonal, the nucleus is deeply stained, and there is multifocal growth. No microvascular thrombus (MVI) is formed near the adjacent cancer, tumor cells grow, and the remaining liver There is no false lobular structure, hepatic foci is changed; the gallbladder is chronically…	The liver specimen was 6.8×6.2×3.1cm, and the gray-white mass was 2.7×2.4cm. There was no obvious capsule around the skin. There was a small amount of hemorrhagic necrosis. The tumor was 1.2cm away from the liver margin. The liver was not cirrhosis. The gallbladder was 7.6×3.4cm. Thick 0.2-0.4cm, rough mucosa.	1.(right liver lobe)small liver cell cancer, thick trabecular type, grade Ⅲ, MVI rate=M0;2.chronic hepatitis G1 S2;3.chronic cholecystitis.	Primary liver cancer
110	Male	40	The cancer tissue arrangement is mainly composed of thick trabecular type, some pseudo-denoid type, bile in the lumen, the cancer cells are polygonal, the nucleus is deeply stained, and the flaky hemorrhagic necrosis is observed. The peri-tumor part of the capsule is not clear. Formed, the residual liver has no false leaflet structure. Special staining: Masson (+), AB (-), reticular fiber stainin…	The liver specimen was 6.8×5.8×3.1cm, and the gray, white, gray and green mass was 4.2×3.1cm. The peripheral part of the capsule was covered with a small amount of hemorrhage. The tumor was adjacent to the liver cutting edge, and the liver had no obvious cirrhosis.	1.(right liver lobe)liver cell cancer, thick trabecular type, grade Ⅲ, MVI rate=M0;2.chronic hepatitis G1 S1.	Primary liver cancer
111	Male	41	The arrangement of cancerous tissue is mainly thick trabecular type, the cancer cells are polygonal, the nucleus is deeply stained, and the flaky hemorrhage and necrosis are observed. The pericardial part of the capsule is enveloped, a small number of vascular tumor thrombus is formed next to the capsule, the tumor cells grow, and the remaining liver has no false leaflets. structure. Special stai…	The liver specimen was 6.8×5.4×4.6cm, and the gray, white, gray and green mass was 4.3×3.2cm. There was a fine capsule around the skin, there was hemorrhagic necrosis, the tumor was adjacent to the liver cutting edge, and the liver had no obvious cirrhosis.	1.(right liver lobe)liver cell cancer, thick trabecular type, grade Ⅲ;2.chronic hepatitis G1 S2.	Primary liver cancer
112	Male	38	The arrangement of cancerous tissue is mainly composed of thick trabecular type, the cancer cells are polygonal, the nucleus is deeply stained, and the flaky hemorrhage and necrosis are observed. There is no capsule in the peritumoral area, and there is multifocal growth. More than 5 microvascular thrombosis invasions (MVI) can be seen. The remaining liver has no false lobular structure, hepatic …	The liver specimen was 6.8×4.2×4cm, and the gray-white nodules were 2.9×2.6cm at the margin. There was no capsule around, there was a small amount of hemorrhagic necrosis, and the liver was not cirrhosis. The gallbladder was 7.6×3.1cm, the wall thickness was 0.2-0.4cm, and the mucosa was rough. .	1.(right liver lobe)liver cell cancer, thick trabecular type, grade Ⅲ, MVI rate=M2;2.chronic hepatitis G1 S2;3.chronic cholecystitis.	Primary liver cancer
113	Male	71	(right liver) cancer tissue arrangement is mainly thick trabecular type, the cancer cells are polygonal, the nucleus is deeply stained, and the flaky hemorrhagic necrosis is seen. The peritumoral capsule is relatively intact, and the intracapsular invasion is visible locally. No obvious vascular tumor thrombus is seen. Formation, tumor cell growth, residual liver without pseudo-lobular structure.…	The liver specimen was 6.7×6×4.1cm, and the gray-white mass was 3.3×2.3cm. There was a fine capsule around it, there was hemorrhagic necrosis, the tumor was adjacent to the liver cutting edge, and the liver had no obvious cirrhosis.	1.(right liver lobe)liver cell cancer, thick trabecular type, grade Ⅲ;2.chronic hepatitis, G1 S2.	Primary liver cancer
114	Male	65	The cancer tissue arrangement is mainly composed of thick trabecular type, the cancer cells are polygonal, the nucleus is deeply stained, and the flaky hemorrhage and necrosis are seen. The pericardial capsule has a breakthrough, no microvascular thrombus invasion (MVI), and the residual liver has no false lobular structure. Special staining: Masson (+), AB (-), reticular fiber staining (+).	The liver specimen was 6.7×6×3.8cm, and the gray-white mass was 2.7×2.4cm. The peripheral part of the capsule was covered with hemorrhagic necrosis. The tumor was 0.4cm away from the hepatic margin. The remaining liver had no cirrhosis.	1.(right liver lobe)small liver cell cancer, thick trabecular type, grade Ⅱ, MVI rate=M0;2.chronic hepatitis G1 S1.	Primary liver cancer
115	Male	43	The cancer tissue is arranged in a thin trabecular type. The cancer cells are polygonal, the nucleus is deeply stained, and the flaky hemorrhage and necrosis are observed. The tumor is multifocal fusion growth, no microvascular tumor thrombus (MVI) is formed, and the remaining liver has no false lobular structure. . Special staining: Masson (+), AB (-), reticular fiber staining (+).	The liver specimen was 6.7×6×3.3cm, and the gray-white mass was 3.4×3.1cm. There was no obvious capsule around the skin. There was a small amount of hemorrhagic necrosis. The tumor was adjacent to the liver cutting margin, and the liver had no obvious cirrhosis.	1.(right liver lobe)liver cell cancer, thin trabecular type, grade II, MVI rate=M0;2.chronic hepatitis G1 S1.	Primary liver cancer
116	Male	47	The cancer tissue arrangement is mainly composed of thin trabecular type, some thick trabecular type, the cancer cells are polygonal, the nucleus is deeply stained, and the flaky hemorrhagic necrosis is seen. The tumor is multifocal fusion growth, the peri-tumor part is enveloped, and no microvascular tumor thrombus is seen. (MVI) formation, residual liver without pseudo-lobular structure; gallbl…	The liver specimen was 6.7×5×4.2cm, and the gray-white nodules were 1.8×1.4cm in the cut surface. The peripheral part of the capsule, the nodule was 1.1cm away from the liver margin, the liver was not obviously cirrhosis; the gallbladder was 7.4×3.3cm, and the wall thickness was 0.1- 0.4cm, 9 stones with a diameter of 0.4-1.1cm can be seen in the capsule, and the mucosa is rough.	1.(right liver lobe)small liver cell cancer, thin trabecular type, II-Igrade II, MVI rate=M0;2.chronic hepatitis G1 S2;3.chronic calculus gall bladder is burning.	Primary liver cancer
117	Male	55	(right liver) cancer tissue arrangement is mainly thick trabecular type, the cancer cells are polygonal, the nucleus is deeply stained, and the flaky hemorrhagic necrosis is seen. The tumor has multi-nodular growth, and the peritumoral capsule has a breakthrough, showing the formation of vascular tumor thrombus. , tumor cell growth, residual liver without false leaflet structure. Special staining…	The liver specimen was 6.7×5.7×3.4cm, and the gray-white mass was 2.8×2.2cm. The surrounding fine capsule was a small amount of hemorrhage. It was multi-nodular, and the tumor was 0.6cm away from the liver margin. There was no obvious cirrhosis of the liver.	1.(right liver lobe)liver cell cancer, thick trabecular type, grade Ⅲ;2.chronic hepatitis, G1 S1.	Primary liver cancer
118	Male	49	The arrangement of cancerous tissue is mainly thick trabecular type, the cancer cells are polygonal, the nucleus is deeply stained, and the flaky hemorrhage and necrosis are seen. The pericardial capsule has a breakthrough, the small area near the capsule grows, the tumor cells grow, and the remaining liver has no false lobular structure. . Special staining: Masson (+), AB (-), reticular fiber st…	The liver specimen was 6.7×4.3×3.2cm, and the gray-white mass was 2.8×2.2cm in the cut surface. There was a fine capsule around the tumor. The tumor was 0.7cm away from the liver cutting margin, and the liver was not cirrhotic.	1.(right liver lobe)small liver cell cancer, thick trabecular type, grade Ⅲ;2.chronic hepatitis G1 S2.	Primary liver cancer
119	Male	43	The arrangement of cancerous tissue is mainly thick trabecular type, the cancer cells are polygonal, the nucleus is deeply stained, and the flaky hemorrhagic necrosis is seen. The peritumoral capsule is relatively intact, and 11 vascular tumor thrombus is formed next to the capsule. Tumor cell growth, residual liver No false leaflet structure. Special staining: Masson (+), AB (-), reticular fiber…	The liver specimen was 6.4×6×5.2cm, the cut surface was grayish white, there was a fine capsule around it, there was hemorrhagic necrosis, the remaining liver was less, and the liver was not cirrhotic.	1.(right liver lobe)liver cell cancer, thick trabecular type, grade Ⅲ;2.chronic hepatitis G1 S1.	Primary liver cancer
120	Male	57	The arrangement of cancerous tissue is mainly thick trabecular type, the cancer cells are polygonal, the nucleus is deeply stained, the flaky hemorrhagic necrosis is seen, the peritumoral envelope is incomplete, the tumor and peripheral liver tissue have transitional transition, and no microvascular thrombus (MVI) is seen. Formed, the residual liver has no false lobular structure; the cyst wall i…	The liver specimen was 6.4×6×4cm, and the gray surface nodules were 1.7×1.5cm. The peripheral part of the capsule was covered. The nodule was adjacent to the liver cutting edge. The cyst was visible at 0.8cm from the nodule, and the diameter was 0.2cm. There was no obvious cirrhosis of the liver. The gallbladder is 8.1×4.1cm, the wall thickness is 0.2-0.4cm, and the mucosa is rough.	1.(right liver lobe)liver cell cancer, thick trabecular type, grade Ⅲ, MVI rate=M0;2.chronic hepatitis G1 S2;3.(right liver lobe)the liver bag is swollen;4.chronic cholecystitis.	Primary liver cancer
121	Male	37	The cancer tissue arrangement is mainly composed of thin trabecular type, some thick trabecular type and pseudo gland type. The cancer cells are polygonal, and the nucleus is deeply stained. The flaky hemorrhagic necrosis is seen. The pericardial capsule is relatively intact, and the capsule is seen as a small one. Tumor growth, no microvascular thrombosis (MVI), no residual lobular structure. Sp…	The liver specimen was 6.4×6×4.8cm. The gray-white mass was 4.9×4.6cm in the cut surface. There was a fine capsule around it. There was a small amount of hemorrhagic necrosis. The tumor was 0.4cm away from the hepatic margin. The liver was not cirrhotic.	1.(left liver lobe)liver cell cancer, thin trabecular type, grade Ⅱ-Ⅲ , MVI rate=M0;2.chronic hepatitis G1 S2.	Primary liver cancer
122	Male	36	The cancer tissue is arranged in a thin trabecular type. The cancer cells are polygonal, and the nucleus is deeply stained. The flaky hemorrhage and necrosis can be seen. The pericardial capsule has a breakthrough, the small area near the capsule grows, and the local and peripheral liver tissue has a transitional transition. There was no microvascular thrombus (MVI) formation, tumor cell growth, …	The liver specimen was 6.4×6×3.7cm, and the gray-white mass was 1.9×1.6cm. There was a fine capsule around the skin, there was hemorrhagic necrosis, the tumor was 1.1cm away from the liver margin, and the liver was not cirrhotic.	1.(right liver lobe)small liver cell cancer, thin trabecular type, grade Ⅲ, MVI rate=M0;2.chronic hepatitis G1 S2.	Primary liver cancer
123	Male	51	The arrangement of cancerous tissue is mainly thick trabecular type, the cancer cells are polygonal, the nucleus is deeply stained, and the flaky hemorrhage and necrosis are seen. There is no capsule in the peritumoral area, and the microvascular stalk invasion (MVI) is observed. The remaining liver has no false lobular structure. Special staining: Masson (+), AB (-), reticular fiber staining (+).	The liver specimen was 6.4×6×3.2cm, and the gray-white mass was 3.3×2.9cm. There was no obvious capsule around the tumor. The tumor was 0.4cm away from the liver margin. There was no obvious cirrhosis in the liver.	1.(right liver lobe)liver cell cancer, thick trabecular type, grade Ⅲ, MVI rate=M1;2.chronic hepatitis G1 S2.	Primary liver cancer
124	Male	55	The arrangement of cancerous tissue is mainly thick trabecular type, the cancer cells are polygonal, the nucleus is deeply stained, and the flaky hemorrhage and necrosis are observed. The peritumoral capsule is invaded. No microvascular thrombus (MVI) is formed, and the remaining liver has no false lobular structure. Special staining: Masson (+), AB (-), reticular fiber staining (+).	The liver specimen was 6.4×6.2×4.2cm, and the gray-white mass was 2.7×2.2cm in the cut surface. The surrounding fine capsule was bleeding, and the tumor was 1.1cm away from the liver margin. There was no obvious cirrhosis in the liver.	1.(right liver lobe)small liver cell cancer, thick trabecular type, grade Ⅲ, MVI rate=M0;2.chronic hepatitis G1 S1.	Primary liver cancer
125	Male	51	The cancer tissue arrangement is mainly composed of thick trabecular type, the cancer cells are polygonal, the nucleus is deeply stained, and the flaky hemorrhage and necrosis are seen. The peritumoral capsule is relatively intact, no microvascular thrombus invasion (MVI) is observed, and the remaining liver has no false lobular structure. Special staining: Masson (+), AB (-), reticular fiber sta…	The liver specimen was 6.4×5.7×2.9cm, and the gray-white mass was 2.1×1.8cm. There was a fine capsule around it. There was a small amount of hemorrhagic necrosis. The tumor was 0.6cm away from the liver margin. There was no obvious cirrhosis in the liver.	1.(right liver lobe)small liver cell cancer, thick trabecular type, grade Ⅲ, MVI rate=M0;2.chronic hepatitis G1 S2.	Primary liver cancer
126	Female	45	The arrangement of cancerous tissue is mainly thick trabecular type, the cancer cells are polygonal, the nucleus is deeply stained, the flaky hemorrhagic necrosis is seen, the peritoneal capsule is broken, the small lesion is growing next to the capsule, and there are 3 microvascular tumor thrombus near the adjacent cancer. MVI) formation, tumor cell growth, residual liver without pseudo-lobular …	The liver specimen was 6.4×5.4×3cm, and the gray-white mass was 4.1×3.7cm. There were some capsules around, there was hemorrhagic necrosis, and the liver was not cirrhotic.	1.(left liver lobe)liver cell cancer, thick trabecular type, grade Ⅲ, MVI rate=M0;2.chronic hepatitis G1 S2.	Primary liver cancer
127	Male	53	The (right liver) cancer tissue is mainly arranged in a thin trabecular type, the cancer cells are polygonal, the nucleus is deeply stained, and a small amount of hemorrhagic necrosis is observed. The tumor is double nodular growth, the outer envelope of the capsule is formed, the tumor cells grow, and the remaining liver No false lobular structure, the gallbladder is chronic inflammatory changes…	The liver specimen was 6.4×5.3×4.8cm, and the gray-white mass was 3.6×2.7cm at the margin. It was double nodular, with a small amount of hemorrhage. There was a fine capsule around it. The tumor was adjacent to the liver margin. There was no obvious cirrhosis of the liver. Gallbladder 7.8 × 3.6cm, the wall thickness is 0.2-0.4cm, and the sediment can be seen in the capsule to a diameter of 0.5cm,…	1.(right liver lobe)liver cell cancer, thin trabecular type, grade II;2.chronic hepatitis G1 S3;3.chronic calculus gall bladder is burning.	Primary liver cancer
128	Male	47	Most of the tumor tissues are arranged in a small glandular tube. The cancer cells are small cuboids, the nucleus is round or oval, the size of the nucleus is relatively uniform, and the shape is slightly heterogeneous. Some of the tumor tissues are arranged in a thick trabecular type, and the two components are closely adjacent. Transitional transition, no envelope at the periphery of the cancer…	The liver specimen was 6.4×5.2×4.6cm, and the gray-white mass was 4.1×3.9cm. There was no obvious capsule around the hemorrhage. The tumor was adjacent to the liver margin and connected with the gallbladder serosa. The remaining liver had no obvious cirrhosis. Gallbladder 7.2× 3.1cm, wall thickness 0.2-0.3cm, rough mucosa.	1.(left liver lobe)the liver cell cancer-bile duct cell cancer mix type liver cancer, the companion nerve endocrine divides and infringes upon the gall bladder syrup film layer;2.chronic hepatitis G1 S1;3.chronic cholecystitis.	Primary liver cancer
129	Female	66	The arrangement of cancerous tissue is mainly thick trabecular type, the cancer cells are polygonal, the nucleus is deeply stained, and the flaky hemorrhagic necrosis is seen. The peritumoral capsule is relatively intact, and the local capsule is invaded. No clear vascular tumor thrombus is formed. No false leaflet structure. The gallbladder is chronically inflammatory. Special staining: Masson (…	The liver specimen was 6.4×5.2×4.3cm, and the gray-white mass was 3.2×2.9cm. There was a fine capsule around the skin, there was hemorrhagic necrosis, the tumor was adjacent to the liver cutting edge, and the liver had no obvious cirrhosis. The gallbladder was 7.7×2.9cm, and the wall thickness was 0.2. -0.4cm, the mucous membrane is rough.	1.(right liver lobe)liver cell cancer, thick trabecular type, grade Ⅲ, MVI rate=M0;2.chronic hepatitis G1 S3;3.chronic cholecystitis.	Primary liver cancer
130	Male	59	The cancer tissues are arranged in two forms, most of which are irregular glandular tubes, the cells are small cuboids, some areas are arranged in thick trabecular s, the cancer cells are polygonal, the nuclei are deeply stained, and there are no envelopes in the peri-cancer. The vascular cancer thrombus is formed, and the remaining liver has no pseudo-lobular structure. Masson staining (+), AB s…	The liver specimen was 6.4×5.2×4.1cm, and the gray-white mass was 3.9×2.8cm. There was no obvious capsule around the skin, there was hemorrhagic necrosis, the tumor was adjacent to the liver margin, and the liver was not cirrhotic.	1.(left liver lobe)the liver cell cancer-bile duct cell cancer mix type liver cancer, moderately differentiated, MVI rate=M2;2.chronic hepatitis G1 S3.	Primary liver cancer
131	Male	58	The cancer tissue arrangement is mainly composed of thick trabecular type, the cancer cells are polygonal, the nucleus is deeply stained, the pericardial capsule has a breakthrough, the local and liver tissues have transitional transition, and no microvascular thrombus (MVI) is formed near the adjacent cancer. Growth, residual liver without pseudo-lobular structure; gallbladder is chronic inflamm…	The liver specimen was 6.4×5.2×2.7cm, and the gray-white mass was 2.9×2.6cm at the margin. There were some capsules around, there was hemorrhagic necrosis, and the liver was not cirrhosis. The gallbladder was 7.9×3.1cm, the wall thickness was 0.2-0.6cm, and the mucosa was rough. .	1.(left liver lobe)liver cell cancer, thick trabecular type, grade Ⅲ, MVI rate=M0;2.chronic hepatitis G1 S2;3.chronic cholecystitis, the companion gland muscle disease.	Primary liver cancer
132	Male	65	The arrangement of cancerous tissue is mainly thick trabecular type, the cancer cells are polygonal, the nucleus is deeply stained, and the flaky hemorrhagic necrosis is seen. The perimembranous part of the capsule has a breakthrough, the small cancerous foci grows next to the capsule, and the remaining liver has no false lobular structure. It can be seen that old schistosomiasis eggs are deposit…	The liver specimen was 6.4×4.3×4cm, and the gray-white nodules were 0.9×0.7cm in the cut surface. The peripheral part of the capsule was 0.4cm away from the hepatic margin. The remaining liver had no obvious cirrhosis.	1.(right liver lobe)small liver cell cancer, thick trabecular type, grade Ⅲ, MVI rate=M1;2.chronic hepatitis G1 S3;3.chronic liver schistosome disease.	Primary liver cancer
133	Male	46	(right liver) cancer tissue arrangement is mainly thick trabecular type, the cancer cells are polygonal, the nucleus is deeply stained, and the flaky hemorrhage and necrosis are seen. The peritumoral capsule is relatively intact, no obvious vascular tumor thrombus is formed, and the tumor cells grow. The liver has no false leaflet structure. Special staining: Masson (+), AB (-), reticular fiber s…	The liver specimen was 6.4×4.3×3.1cm, and the gray-white mass was 1.8×1.6cm. The surrounding fine fibrous capsule had a small amount of hemorrhage. The tumor was adjacent to the liver cutting margin, and the liver had no obvious cirrhosis.	1.(right liver lobe)liver cell cancer, thick trabecular type, grade Ⅲ;2.chronic hepatitis, G1 S3.	Primary liver cancer
134	Female	56	The cancer tissue arrangement is mainly composed of thin trabecular type, some thick trabecular type, the cancer cells are polygonal, the nucleus is deeply stained, and the flaky hemorrhagic necrosis is seen. The peritumoral capsule is relatively intact, no microvascular thrombus invasion (MVI), no liver No false lobular structure, scattered in hepatocyte steatosis. Special staining: Masson (+), …	The liver specimen was 6.2×5×3cm, and the gray-white mass was 2.1×1.7cm. There was a fine capsule around the skin, and there was a small amount of bleeding. The tumor was 0.4cm away from the liver margin, and there was no obvious cirrhosis of the liver.	1.(right liver lobe)small liver cell cancer, thin trabecular type, grade Ⅱ-Ⅲ , MVI rate=M0;2.chronic hepatitis G1 S2.	Primary liver cancer
135	Female	59	The arrangement of cancerous tissue is mainly thick trabecular type, the cancer cells are polygonal, the nucleus is deeply stained, and the flaky hemorrhagic necrosis is seen. The pericardial capsule has a breakthrough, and the small cancerous lesion grows next to the capsule. Two microvascular thrombosis invasions are observed. MVI), the residual liver has no false leaflet structure. Special sta…	The liver specimen was 6.2×5.4×4.7cm, and the gray-white mass was 3.4×3.1cm. There was a part of the capsule around it. There was a small amount of hemorrhagic necrosis. The tumor was adjacent to the liver margin and the liver was not cirrhotic.	1.(right liver lobe)liver cell cancer, thick trabecular type, grade Ⅲ, MVI rate=M1;2.chronic hepatitis G1 S3.	Primary liver cancer
136	Male	57	The arrangement of cancerous tissue is mainly thick-trabecular type, the cancer cells are polygonal, the nucleus is deeply stained, and there is multifocal growth. A small number of vascular cancer thrombi are formed near the adjacent cancer, tumor cells grow, and the remaining liver has no pseudo-lobular structure. Special staining: Masson (+), AB (-), reticular fiber staining (+).	The liver specimen was 6.2×5.4×3.7cm, and the gray-white nodules were 2.2×1.4cm. There was no obvious capsule around the skin. There was a small amount of hemorrhagic necrosis. The tumor was adjacent to the liver cutting edge, and the liver was not cirrhotic.	1.(right liver lobe)small liver cell cancer, thick trabecular type, grade Ⅲ;2.chronic hepatitis G1 S2.	Primary liver cancer
137	Male	62	The arrangement of cancerous tissue is mainly thick trabecular type, the cancer cells are polygonal, the nucleus is deeply stained, and the flaky hemorrhagic necrosis is seen. The tumor is rich in fibrous interstitial, the pericardial capsule has a breakthrough, and there is small foci growth and a small amount of vascular cancer next to the capsule. The plug, the tumor cells grow, and the remain…	The liver specimen was 6.2×5.3×3.1cm, and the gray-white nodules were 2.4×2cm in the cut surface. There was a fine capsule around the nodules. The nodules were 0.8cm away from the liver margin. There was no obvious cirrhosis in the remaining liver.	1.(left liver lobe)small liver cell cancer, thick trabecular type, grade Ⅱ-Ⅲ ;2.chronic hepatitis G1 S1.	Primary liver cancer
138	Male	41	The arrangement of cancerous tissue is mainly thick trabecular type, the cancer cells are polygonal, the nucleus is deeply stained, and the flaky hemorrhagic necrosis is seen. The pericardial part of the capsule has a breakthrough, and there are more small cancerous foci near the capsule. The remaining liver has no false lobule. Structure; gallbladder changes in chronic inflammation. Special stai…	The liver specimen was 6.2×4.1×2.9cm, the gray-white mass was 2.4×1.9cm, the peripheral part of the capsule was covered, the tumor was 0.4cm away from the liver margin, and the liver was not obviously cirrhosis; the gallbladder was 7.2×3.1cm, and the wall thickness was 0.3-0.5cm. The mucous membrane is rough.	1.(right liver lobe)liver cell cancer, thick trabecular type, grade Ⅲ, MVI rate=M2;2.chronic hepatitis G1 S1;3.chronic cholecystitis.	Primary liver cancer
139	Female	53	The cancer tissue arrangement is mainly composed of thick trabecular type, the cancer cells are polygonal, the nucleus is deeply stained, and there is multifocal growth. A small number of vascular cancer thrombi are formed, tumor cells grow, and the remaining liver has no pseudo-lobular structure; the spleen is chronic and bloody. Special staininging: Masson (+), AB (-), reticular fiber staining …	The liver specimen was 6.2×3.7×3.3cm, and the gray, white, gray and green mass was 2.8×2.4cm in the cut surface. There was no obvious capsule around, the texture was hard, and the liver was not cirrhosis. The spleen specimen was 14×9×5.2cm, and the capsule was grayish white. There is a sense of swelling, the cut surface is dark red, uniform, and the spleen weighs 380g.	1.(left liver lobe)small liver cell cancer, thick trabecular type, grade Ⅲ;2.chronic hepatitis G1 S1;3.chronic blood clot the Pi is swollen big.	Primary liver cancer
140	Male	61	The arrangement of cancerous tissue is mainly thick trabecular type, the cancer cells are polygonal, the nucleus is deeply stained, and the flaky hemorrhage and necrosis are seen. The peritoneal capsule is still intact. There is no clear vascular tumor thrombus formation, tumor cell growth, and the remaining liver without false leaflets. structure. Special staining: Masson (+), AB (-), reticular …	The liver specimen was 6.1×6×4.3cm, and the gray-white mass was 4.1×3.2cm. The surrounding fine capsule was a small amount of hemorrhagic necrosis. The tumor was 0.3cm away from the hepatic margin. The remaining liver had no obvious cirrhosis.	1.(right liver lobe)liver cell cancer, thick trabecular type, grade Ⅲ;2.chronic hepatitis, G1 S3.	Primary liver cancer
141	Male	68	The arrangement of cancerous tissue is mainly composed of thick trabecular type, the cancer cells are polygonal, the nucleus is deeply stained, and the flaky hemorrhage and necrosis are seen. The peritumoral capsule is relatively intact, no microvascular thrombus invasion (MVI) is observed, and the remaining liver has no false lobular structure; The wall of the cyst adjacent to the main tumor is …	The liver specimen was 6.1×6×3.2cm. The gray-white mass was 3.7×2.9cm in the cut surface. There was a fine capsule around it. There was severe hemorrhagic necrosis. The tumor was 0.3cm away from the hepatic margin. One cyst was visible next to the main tumor, and the diameter was 0.2cm. There is no obvious cirrhosis of the liver.	1.(right liver lobe)liver cell cancer, thick trabecular type, grade Ⅲ, MVI rate=M0, accompany with biliary epithelial differentiation;2.chronic hepatitis G1 S2;3.(right liver lobe)the liver bag is swollen.	Primary liver cancer
142	Male	55	The arrangement of cancerous tissue is mainly thick trabecular type, the cancer cells are polygonal, the nucleus is deeply stained, and the flaky hemorrhage and necrosis are seen. The peritumoral capsule is relatively intact, no microvascular thrombus (MVI) is formed, and the remaining liver has no false lobular structure. Special staining: Masson (+), AB (-), reticular fiber staining (+).	The liver specimen was 6.1×5×3.7cm, and the gray-white mass was 3.7×3.2cm on the cut surface. There was a fine capsule around the tumor. The tumor was adjacent to the liver margin, and the liver had no obvious cirrhosis.	1.(right liver lobe)liver cell cancer, thick trabecular type, grade Ⅲ, MVI rate=M0;2.chronic hepatitis G1 S1.	Primary liver cancer
143	Male	45	The cancer tissue arrangement is mainly composed of thick trabecular type, the cancer cells are polygonal, some are arranged in a patch shape, the cancer cells are small round, the cytoplasm is basophilic, the nucleus is deeply stained, and the flaky hemorrhagic necrosis and pericardium envelope are seen. There is a breakthrough, a small amount of vascular cancer thrombus is formed next to the ca…	The liver specimen was 6.1×5×3.2cm, and the gray-white mass was 3.1×2.4cm. There was a fine capsule around the skin, and there was a small amount of bleeding. The tumor was adjacent to the liver cutting edge, and the liver had no obvious cirrhosis.	1.(left liver lobe)liver cell cancer, thick trabecular type, Ⅲ -grade Ⅳ;2.chronic hepatitis G1 S3.	Primary liver cancer
144	Male	24	The cancer tissue arrangement is mainly composed of agglomerate type, the cancer cells are polygonal, the nucleus is deeply stained, and the flaky hemorrhage and necrosis are seen. The pericardial capsule has a breakthrough, the small area near the capsule grows, the tumor cells grow, and the remaining liver has no false lobular structure. . Special staining: Masson (+), AB (-), reticular fiber s…	The liver specimen was 6.1×5.7×4cm, and the gray-green mass was 2.4×2cm at the margin. There was a fine capsule around the tumor. The tumor was adjacent to the liver margin, and the liver had no obvious cirrhosis.	1.(right liver lobe)small liver cell cancer, regiment slice type, grade Ⅱ;2.chronic hepatitis G1 S3.	Primary liver cancer
145	Male	46	The cancer tissue arrangement is mainly composed of thick trabecular type, some thin trabecular type, the cancer cells are polygonal, the nucleus is deeply stained, and the flaky hemorrhagic necrosis is observed. The tumor has double nodular growth, and the peritumoral capsule has a breakthrough and the capsule is visible. A small amount of small cancerous foci grew, no obvious vascular cancer th…	The liver specimen was 6.1×4.8×3.2cm, and the gray-white mass was 3×2.1cm. It was double nodular and surrounded by partial capsule. The tumor was 0.4cm away from the liver margin. There was no obvious cirrhosis in the liver. The gallbladder was 6.2×2.7cm. The wall thickness is 0.2-0.4 cm, and the mucosa is rough.	1.(liver middle period)liver cell cancer, thick trabecular type, grade Ⅲ;2.chronic hepatitis G1 S1;3.chronic cholecystitis.	Primary liver cancer
146	Male	33	The cancer tissues are arranged mainly in clusters. The cancer cells are polygonal, and the nucleus is deeply stained. The flaky hemorrhagic necrosis is seen. The peritumoral capsule is relatively intact. There is a small cancerous foci next to the capsule. No microvascular thrombosis is observed (MVI). The remaining liver has no false leaflet structure. Special staining: Masson (+), AB (-), reti…	The liver specimen was 6.1×4.3×4cm, and the gray-white mass was 2.8×2.6cm. The peripheral part of the capsule was covered with a small amount of hemorrhagic necrosis. The tumor was 0.4cm away from the hepatic margin. The remaining liver had no obvious cirrhosis.	1.(right liver lobe)small liver cell cancer, regiment slice type, grade Ⅲ, MVI rate=M0;2.chronic hepatitis G1 S2.	Primary liver cancer
147	Male	60	The cancer tissue arrangement is mainly composed of thick trabecular type, and some are arranged in pseudo-gland type. The cancer cells are polygonal, and the nucleus is deeply stained. The flaky hemorrhagic necrosis is seen, the peritoneal capsule is broken, and the microvascular thrombus is not seen near the adjacent cancer. MVI) formation, tumor cell growth, residual liver without pseudo-lobul…	The liver specimen was 6.1×4.3×3.7cm, and the gray-white mass was 4.4×2.9cm. There was a fine capsule around the skin, there was hemorrhagic necrosis, the tumor was adjacent to the liver cutting edge, and the liver was not cirrhosis. The gallbladder was 9.8×2.9cm, and the wall thickness was 0.2-. 0.4 cm, the mucosa is rough.	1.(right liver lobe)liver cell cancer, thick trabecular type, grade Ⅲ, MVI rate=M0;2.chronic hepatitis G1 S1;3.chronic cholecystitis.	Primary liver cancer
148	Male	41	The arrangement of cancerous tissue is mainly thick trabecular type, the cancer cells are polygonal, the nucleus is deeply stained, and the flaky hemorrhage and necrosis are seen. The pericardial capsule has a breakthrough, the small area near the capsule grows, a small number of vascular cancer thrombus forms, and the tumor cells grow. The remaining liver has no pseudo-lobular structure; the tum…	The liver specimen was 6.1×4.3×3.2cm. The gray-white mass was 3×2.4cm in the cut surface. There was a fine capsule around the skin. There was hemorrhagic necrosis. The tumor was adjacent to the liver cutting edge. A nodule was visible near the main tumor. 0.4×0.3cm. Cirrhosis of the liver.	1.(right liver lobe)liver cell cancer, thick trabecular type, grade Ⅲ;2.chronic hepatitis G1 S2.	Primary liver cancer
149	Male	59	The cancerous tissue is multi-nodular fusion growth, and the arrangement is mainly thick-trabecular type. The cancer cells are polygonal, the nucleus is deeply stained, a small number of vascular cancer thrombi are formed, the peri-cancer is not enveloped, the tumor cells grow, and the remaining liver has no false leaflets. structure. Special staining: Masson (+), AB (-), reticular fiber staining…	The liver specimen was 5×4×3.6cm, and the gray-white mass was 2.7×1.8cm. There was no obvious envelope around the skin. The texture was hard and there was a small amount of bleeding. The tumor was adjacent to the liver cutting edge, and the liver had no obvious cirrhosis.	1.(left liver lobe)small liver cell cancer, thick trabecular type, grade Ⅲ;2.chronic hepatitis G1 S1.	Primary liver cancer
150	Male	66	There are two types of cancer tissue arrangement. Some cancer tissues are arranged in a thick trabecular type. The cancer cells are polygonal, the nucleus is deeply stained, and some of them are arranged in a glandular tube. The cells are square and can be seen in flaky hemorrhagic necrosis. More microvascular thrombosis invasion (MVI) was observed, and the residual liver had no pseudo-lobular st…	The liver specimen was 5×4.8×3cm, the blood vessel was bare at the margin, and the gray-white mass was 3×2.1cm. There was no obvious capsule around the skin, there was hemorrhagic necrosis, the tumor was adjacent to the liver margin, and the liver was not cirrhosis. Gallbladder 8.3×3.7cm The wall is obviously thickened, the thickest is 0.8cm, and the mucous membrane is rough.	1.(right liver lobe)the liver cell cancer-bile duct cell cancer mixture type liver cancer, moderately differentiated;2.chronic hepatitis G1 S3;3.chronic cholecystitis, the companion gland muscle disease.	Primary liver cancer
151	Male	69	The cancer tissue arrangement is mainly composed of thick trabecular type, the cancer cells are polygonal, the nucleus is deeply stained, and the flaky hemorrhage and necrosis are observed. There is no capsule in the peritumoral area, no microvascular thrombus invasion (MVI), and no residual lobular structure in the remaining liver. Special staining: Masson (+), AB (-), reticular fiber staining (…	The liver specimen was 5×4.7×3cm, and the gray-white nodules were 1.1×0.7cm in the cut surface. There was no obvious envelope around the nodules. The nodules were 0.9cm away from the liver margin. The remaining liver had no cirrhosis.	1.(right liver lobe)small liver cell cancer, thick trabecular type, grade Ⅲ, MVI rate=M0;2.chronic hepatitis G1 S2;.	Primary liver cancer
152	Male	55	The arrangement of cancerous tissue is mainly composed of thick trabecular type, fibrous interstitial is rich, cancer cells are polygonal, and the nucleus is deeply stained. The flaky hemorrhagic necrosis is seen. There is partial capsule in the peri-cancer, and there is a partial breakthrough. The small cancerous foci are seen next to the capsule. The formation of vascular cancer thrombus, tumor…	The liver specimen was 5×4.7×2.9cm, and the gray-white mass was 4×3.4cm. There was a part of the capsule around it. The texture was slightly hard. The tumor was 0.4cm away from the liver margin. The liver was not cirrhotic.	1.(right liver lobe)liver cell cancer, thick trabecular type, grade Ⅲ;2.chronic hepatitis G1 S2.	Primary liver cancer
153	Male	52	The arrangement of cancerous tissue is mainly thick trabecular type, the cancer cells are polygonal, the nucleus is deeply stained, the flaky hemorrhagic necrosis is seen, the peritoneal capsule is broken, the small cancerous foci grow next to the capsule, and no microvascular thrombosis is observed. ), the residual liver has no false leaflet structure. Special staining: Masson (+), AB (-), retic…	The liver specimen was 5×4.6×3cm, and the gray-white mass was 3.7×3.2cm. There was a fine capsule around it, and there was hemorrhagic necrosis. The tumor was 1.4cm away from the liver margin. There was no obvious cirrhosis in the liver.	1.(right liver lobe)liver cell cancer, thick trabecular type, grade Ⅲ, MVI rate=M0;2.chronic hepatitis G1 S2.	Primary liver cancer
154	Male	40	The cancer tissues are arranged in a thin trabecular type. The cancer cells are cuboidal, the nucleus is deeply stained, and a small amount of hemorrhagic necrosis is observed. The tumor is invasively growing. There is no clear microvascular thrombus invasion (MVI), and the remaining liver has no false lobular structure. Special staining: Masson (+), AB (-), reticular fiber staining (+).	The liver specimens were 5×2.7×2.2 cm, and the gray-white nodules were 1.1×0.8 cm in the cut surface. There was no obvious envelope around the nodules. The nodules were 0.9 cm away from the hepatic margin. There was no obvious cirrhosis in the remaining liver.	1.(left liver lobe)small liver cell cancer, thin trabecular type, grade Ⅱ, accompany with biliary epithelial differentiation, MVI rate=M0;2.chronic hepatitis G1 S1.	Primary liver cancer
155	Male	65	The arrangement of cancerous tissue is mainly thick trabecular type, the cancer cells are polygonal, the cytoplasm is translucent, and the nucleus is deeply stained. The flaky hemorrhage and necrosis can be seen. The peritoneal capsule has a breakthrough, and the microvascular tumor thrombus invasion (MVI) can be seen. Leaflet structure. Special staining: Masson (+), AB (-), reticular fiber stain…	The liver specimen was 5.9×4.7×3.2cm, and the gray-white mass was 3.2×2.7cm. There was a part of the capsule around it. There was a small amount of hemorrhagic necrosis. The tumor was adjacent to the liver margin, and the liver was not cirrhotic.	1.(left liver lobe)liver cell cancer, transparent cell type, grade Ⅲ, MVI rate=M1;2.chronic hepatitis G1 S3	Primary liver cancer
156	Male	46	The arrangement of cancerous tissue is mainly thick trabecular type, the cancer cells are polygonal, the nucleus is deeply stained, and the flaky hemorrhagic necrosis is seen. The pericardial capsule has a breakthrough, the small area near the capsule grows, and a small number of vascular tumor thrombus forms near the tumor. The cells grew, and the remaining liver had no pseudo-lobular structure;…	The liver specimen was 5.8×5.4×3.1cm. The cut surface was basically gray-white mass, surrounded by slender capsule, hemorrhagic necrosis, residual liver without cirrhosis; retinal tissue 11.4×5.4×1.1cm.	1.(left liver lobe)liver cell cancer, thick trabecular type, grade Ⅲ;2.chronic hepatitis G1 S2.	Primary liver cancer
157	Male	52	The arrangement of cancerous tissue is mainly thick trabecular type, the cancer cells are polygonal, the nucleus is deeply stained, and the flaky hemorrhage and necrosis are seen. The pericardial capsule has a breakthrough, the small lesion grows next to the capsule, and the microvascular tumor thrombus (MVI) is not seen next to the cancer. Formation, tumor cell growth, residual liver without pse…	The liver specimen was 5.8×4.6×2.7cm, and the gray-white nodules were 1.1×0.9cm in the cut surface. There was a fine capsule around the skin, and there was a small amount of bleeding. The tumor was 1.2cm away from the liver margin, and the liver was not cirrhotic.	1.(right liver lobe)small liver cell cancer, thick trabecular type, grade Ⅲ, MVI rate=M0;2.chronic hepatitis G1 S3.	Primary liver cancer
158	Male	55	The cancer tissue arrangement is mainly transparent cell type, the cancer cells are polygonal, the nucleus is deeply stained, and the flaky hemorrhage and necrosis are seen. The peritumoral capsule is relatively intact, a small number of microvascular tumor thrombus is visible in the capsule, and the remaining liver has no false lobular structure. Special staining: Masson (+), AB (-), reticular f…	The liver specimen was 5.8×3.2×2cm, and the gray-white mass was 1.7×1.4cm in the cut surface. The surrounding fine capsule was hemorrhagic and necrotic. The tumor was adjacent to the liver cutting margin, and the liver had no obvious cirrhosis.	1.(right liver lobe)small liver cell cancer, transparent cell type, grade Ⅲ, MVI rate=M1;2.chronic hepatitis G1 S1.	Primary liver cancer
159	Male	48	The cancer tissue arrangement is mainly composed of thick trabecular type, some pseudo-denoid type, the cancer cells are polygonal, the nucleus is deeply stained, and the giant cells and flake hemorrhage are seen. The tumor is multi-focal fusion growth, and 3 tumors are seen near the cancer. Microvascular thrombosis is formed, tumor cells grow, and the remaining liver has no pseudo-lobular struct…	The liver specimen was 5.7×4.8×3.6cm, and the gray-white mass was 3.1×2.4cm. There was no obvious capsule around the skin, there was hemorrhagic necrosis, the tumor was adjacent to the liver margin, and the liver had no obvious cirrhosis.	1.(right liver lobe)liver cell cancer, thick trabecular type, grade Ⅲ;2.chronic hepatitis, G1 S2.	Primary liver cancer
160	Male	48	The cancer tissue is distributed in a patchy shape, and some of them are pseudo-glandular. The cancer cells are polygonal, the nucleus is deeply stained, some of the fat is changed, and the flaky hemorrhagic necrosis is seen. The pericardial capsule has a breakthrough, and the capsule and the capsule are visible. Small cancerous foci grow, local and liver tissue have transitional transition, a sm…	The liver specimen was 5.7×4.3×3cm, and the gray-white mass was 1.6×1.4cm. There was no obvious capsule around the hemorrhage and necrosis. The tumor was 1.4cm away from the liver margin. There was no obvious cirrhosis in the liver.	1.(left liver lobe)small liver cell cancer, regiment slice type, grade Ⅲ;2.chronic hepatitis G1 S3.	Primary liver cancer
161	Male	41	The arrangement of cancerous tissue is mainly composed of thick trabecular type, the cancer cells are polygonal, the nucleus is deeply stained, and the flaky hemorrhage and necrosis are observed. The tumor is multifocal fusion growth, and the local pericardial capsule has a breakthrough, with the formation of the subcapsular. No clear vascular cancer thrombus formation, tumor cell growth, and no …	The liver specimen was 5.7×4.3×3.2cm, and the gray-white mass was 3.1×2.9cm. The surrounding fine capsule was hemorrhagic and necrotic. The tumor was 0.3cm away from the hepatic margin. The remaining liver had no obvious cirrhosis.	1.(left liver lobe)liver cell cancer, thick trabecular type, grade Ⅲ;2.chronic hepatitis, G1 S2.	Primary liver cancer
162	Male	47	The (middle liver) cancer tissue is mainly arranged in thick trabecular type. The cancer cells are polygonal, and the nucleus is deeply stained. The flaky hemorrhage and necrosis are observed. The tumor is multi-focal fusion growth, and the boundary with the surrounding liver tissue is still clear. No obvious blood vessels are visible. The tumor thrombus is formed, the tumor cells grow, the remai…	The liver specimen was 5.7×4.2×3.1cm, and the gray-white mass was 3.6×2.7cm. There was no obvious capsule around the skin. The texture was hard. The tumor was adjacent to the liver margin. There was no obvious cirrhosis in the liver. The gallbladder was 5.9×2.7cm, and the wall thickness was 0.1. -0.3cm, the mucous membrane is rough.	1.(liver middle period)liver cell cancer, thick trabecular type, grade Ⅲ;2.chronic hepatitis, G1 S3;3.light degree fatty liver;4.chronic cholecystitis, the companion gland muscle disease.	Primary liver cancer
163	Male	64	Tumor tissue showed large coagulative necrosis (about 99%), residual trabecular -like contour, only small pieces of surviving tumor cells, polygonal, deep nuclear staining, obvious abnormal shape, pathological nuclear division, thick surrounding capsule, no breakthrough, The remaining liver has no pseudo-lobular structure, and the liver cells are scattered with fat.	The liver specimen was 5.7×4.1×3.4cm, and the gray-white mass was 2.9×2.2cm. There were some capsules around it, there was severe hemorrhagic necrosis, the tumor was adjacent to the liver cutting edge, and the liver had no obvious cirrhosis.	1.(right liver lobe)bad dead liver cancer, remain a little amount liver cell cancer, thick trabecular type, Igrade II;2.chronic hepatitis G1 S1.	Primary liver cancer
164	Male	42	The arrangement of cancerous tissue is mainly thick trabecular type, the cancer cells are polygonal, the nucleus is deeply stained, and the flaky hemorrhage and necrosis are seen. The pericardial capsule has a breakthrough, the local and liver tissues have transitional transition, and the small cancerous foci grow next to the capsule. The remaining liver has no false lobular structure; the gallbl…	The liver specimen was 5.7×3.2×2.1cm, and the gray-white nodules were 1.4×1.2cm in the cut surface. There was no capsule around, there was a small amount of hemorrhagic necrosis, the tumor was 0.3cm away from the liver cutting edge, and the liver was not obviously cirrhosis; the gallbladder was 8.3×2.6cm. The wall thickness is 0.2-0.3 cm and the mucosa is rough.	1.(liver caudate lobe of liver)small liver cell cancer, thick trabecular type, grade Ⅲ, MVI rate=M1;2.chronic hepatitis G1 S2;3.chronic cholecystitis.	Primary liver cancer
165	Male	42	The arrangement of cancerous tissue is mainly thick trabecular type, the cancer cells are polygonal, the nucleus is deeply stained, and the flaky hemorrhagic necrosis is seen. The pericardial local capsule has a breakthrough, and a small amount of focal foci is formed along the capsule. No obvious vascular tumor thrombus formation is observed. , tumor cell growth, residual liver without false lea…	The liver specimen was 5.6×4.6×2.7cm, and the gray-white mass was 3.6×2.7cm in the cut surface. The surrounding fine capsule was hemorrhagic and necrotic. The tumor was adjacent to the liver cutting margin, and the liver had no obvious cirrhosis.	1.(right liver lobe)liver cell cancer, thick trabecular type, grade Ⅲ;2.chronic hepatitis, G1 S2.	Primary liver cancer
166	Male	48	The cancer tissue arrangement is mainly composed of thick trabecular type, the cancer cells are polygonal, the nucleus is deeply stained, and the flaky hemorrhage and necrosis are observed. There is no capsule in the peritumoral area, no microvascular thrombus invasion (MVI), and no residual lobular structure in the remaining liver. Special staining: Masson (+), AB (-), reticular fiber staining (…	The liver specimen was 5.4×4×3 cm, and the gray-white nodules were 0.9×0.7 cm in the cut surface. There was no envelope around the nodules. The nodules were 0.8 cm away from the liver margin. The remaining liver had no cirrhosis.	1.(right liver lobe)small liver cell cancer, thick trabecular type, grade Ⅲ, MVI rate=M0;2.chronic hepatitis G1 S3.	Primary liver cancer
167	Male	50	The cancer tissues are arranged in a group-like shape. The cancer cells are polygonal, some liver cells are fatty, and the nucleus is deeply stained. The flaky hemorrhagic necrosis is seen. The peritoneal capsule has a breakthrough, and there is a small lesion next to the capsule. Microvascular tumor thrombus (MVI) is formed, tumor cells grow, and the remaining liver has no pseudo-lobular structu…	The liver specimen was 5.4×4×2.7cm, and the gray-white mass was 2.3×1.6cm. There was a fine capsule around it, double nodular, hemorrhagic necrosis, the tumor was 0.3cm away from the liver margin, and the liver was not cirrhotic.	1.(right liver lobe)liver cell cancer, regiment slice type, grade Ⅲ, MVI rate=M0;2.chronic hepatitis G1 S1.	Primary liver cancer
168	Male	52	The arrangement of cancerous tissue is mainly thick trabecular type, the cancer cells are polygonal, the nucleus is deeply stained, and the flaky hemorrhage and necrosis are observed. The pericardial part is enveloped, the small cancerous foci grow next to the capsule, and the remaining liver has no pseudo-lobular structure; adrenal tissue A complete adenoma for the capsule. Special staining: Mas…	The liver specimen was 5.4×4.6×3.7cm, and the gray-white mass was 3.6×2.9cm. The peripheral part of the capsule was covered with hemorrhagic necrosis. The tumor was 0.4cm away from the liver margin. The remaining liver had no obvious cirrhosis. The adrenal gland tissue was 2.7 x 2.2 x 1.8 cm and the cut surface was pale yellow.	1.(right liver lobe)liver cell the cancer, the thick trabecular type, grade Ⅲ, accompany with biliary epithelial differentiation, MVI rate=M1;2.chronic hepatitis G1 S2;3.(right adrenal glands)the skin quality gland lump.	Primary liver cancer
169	Male	63	The (right liver) cancer tissue is mainly arranged in thick trabecular type, the cancer cells are polygonal, some cells are rich in lipid cytoplasm, and the nucleus is deeply stained. The flaky hemorrhagic necrosis is seen, the peritumoral capsule is relatively intact, and no obvious blood vessels are seen. The tumor thrombus is formed, the tumor cells grow, and the remaining liver has no pseudo-…	The liver specimen was 5.4×4.3×3.2cm, and the cut surface was basically gray-white mass. There was a fine capsule around it, and there was a small amount of bleeding. The tumor was adjacent to the liver cutting edge, and the liver had no obvious cirrhosis.	1.(right liver lobe)liver cell cancer, thick trabecular type, grade Ⅲ;2.chronic hepatitis, G1 S1.	Primary liver cancer
170	Female	51	The cancer tissue arrangement is mainly composed of agglomerate type, some thick trabecular type, the cancer cells are polygonal, the nucleus is mildly shaped, there is no capsule around the cancer, there is a transitional transition with the surrounding liver tissue, and the adjacent liver tissue occasionally sees a new cancerous foci. A large number of inflammatory cells infiltrate, visible vas…	The liver specimen was 5.3×4.2×2.7cm, and the gray-white nodules were 1.6×1.2cm. There was no obvious capsule around the skin. There was a small amount of necrosis. The nodule was 0.9cm away from the liver margin. The liver was not cirrhotic.	1.(right liver lobe)small liver cell cancer, regiment slice type, grade Ⅱ-Ⅲ ;2.chronic hepatitis G1 S1.	Primary liver cancer
171	Male	64	The cancer tissue arrangement is mainly composed of thick trabecular type, some of the thin trabecular type, the cancer cells are polygonal, the nucleus is deeply stained, and the flaky hemorrhage and necrosis are seen. The pericardial capsule has a breakthrough, the small area near the capsule grows, and the microvessels are not seen next to the cancer. The tumor thrombus (MVI) is formed, the tu…	The liver specimen was 5.3×4.1×2.9cm, and the gray-white mass was 3.1×2.7cm. There was a fine capsule around the skin, there was hemorrhagic necrosis, the tumor was 0.4cm away from the liver margin, the liver was not cirrhosis; the gallbladder was 8.6×3.2cm, the wall thickness 0.2-0.4 cm, the mucous membrane is rough.	1.(right liver lobe)liver cell cancer, thick trabecular type, grade Ⅱ-Ⅲ , MVI rate=M0;2.chronic hepatitis G1 S1;3.chronic cholecystitis.	Primary liver cancer
172	Male	60	The cancer tissue arrangement is mainly composed of thick trabecular type, the cancer cells are polygonal, the nucleus is deeply stained, and the flaky hemorrhagic necrosis is observed. In some areas, the cytoplasm of the tumor cells is basophilic, the nucleus is vacuolated, and the interstitial inflammatory fibrous connective tissue is seen. There was no clear adenoid structure; the tumor showed…	The liver specimen was 5.3×4.1×2.9cm, and the gray-white mass was 2.1×1.7cm. There was no obvious capsule around the skin, there was hemorrhagic necrosis, the tumor was 0.3cm away from the liver margin, and there was no obvious cirrhosis of the liver.	1.(right liver lobe)small liver cell cancer, thick trabecular type, grade III-IV, MVI rate=M0;2.chronic hepatitis, G1 S2.	Primary liver cancer
173	Female	36	The cancer tissue arrangement is mainly composed of thin trabecular type, some thick trabecular type, the cancer cells are polygonal, the nucleus is deeply stained, and the flaky hemorrhagic necrosis is seen. There is partial capsule in the peri-cancer, no microvascular thrombosis invasion (MVI), no liver No false lobular structure; gallbladder is chronic inflammation. Special staining: Masson (+…	The liver specimen was 5.2×4.7×3.9cm, and the gray-white mass was 3.6×3.4cm. There were some capsules around the tumor. The tumor was adjacent to the liver margin. There was no obvious cirrhosis in the liver. The gallbladder was 7.6×2.6cm, and the wall thickness was 0.1-0.3cm. The mucous membrane is rough.	1.(left liver lobe)liver cell cancer, thin trabecular type, grade Ⅱ, MVI rate=M0;2.chronic hepatitis G1 S1;3.chronic cholecystitis.	Primary liver cancer
174	Male	46	The cancer tissue arrangement is mainly composed of thin trabecular type, part of pseudo-denigrous tube structure, the cancer cells are polygonal, and the nucleus is deeply stained. The flaky hemorrhagic necrosis is observed, the peritumoral envelope is incomplete, and the tumor and peripheral liver tissue have transitional transition. The growth of small cancerous foci and the formation of vascu…	The liver specimen was 5.2×4.7×2.6cm, and the gray-white mass was 3.4×2.2cm. The peripheral part of the capsule was covered with hemorrhage and necrosis. The tumor was 1.4cm away from the liver margin. There was no obvious cirrhosis of the liver.	1.(liver middle period)liver cell cancer, thin trabecular type, grade Ⅱ-Ⅲ ;2.chronic hepatitis G1 S2.	Primary liver cancer
175	Male	64	The arrangement of cancerous tissue is mainly composed of thick trabecular type, the cancer cells are polygonal, the nucleus is deeply stained, and the flaky hemorrhage and necrosis are seen. The peritumoral capsule is relatively intact, no microvascular thrombus invasion (MVI) is observed, and the remaining liver has no false lobular structure; The gallbladder is chronically inflammatory. Specia…	The liver specimen was 5.2×4.6×2.7cm, and the gray-white mass was 3×2.4cm. The peripheral part of the capsule was covered with a small amount of hemorrhagic necrosis. The tumor was 0.9cm away from the hepatic margin. The remaining liver had no obvious cirrhosis.	1.(right liver lobe)liver cell cancer, thick trabecular type, grade Ⅲ, MVI rate=M0;2.chronic hepatitis G1 S1.	Primary liver cancer
176	Male	50	The arrangement of cancerous tissue is mainly thick trabecular type, the cancer cells are polygonal, the nucleus is deeply stained, and the flaky hemorrhage and necrosis are seen. The pericardial capsule has a breakthrough, no microvascular thrombus invasion (MVI), and the remaining liver has no false lobular structure; A small piece of collagen connective tissue was seen in the top of the right …	The liver specimen was 5.2×4.3×3.1cm, and the gray-white mass was 3.3×2.9cm. There was a fine capsule around the skin. There was a small amount of bleeding. The tumor was adjacent to the liver cutting edge. The liver was not cirrhosis. The right iliac crest was 0.6×0.4×0.3cm. .	1.(right liver lobe)liver cell cancer, thick trabecular type, IV class, MVI rate=M0;2.chronic hepatitis G1 S3;3.chronic cholecystitis.	Primary liver cancer
177	Male	65	The arrangement of cancerous tissue is mainly composed of thick trabecular type, the cancer cells are polygonal, the nucleus is deeply stained, and there is multifocal growth. A small number of vascular cancer thrombi are formed, tumor cells grow, and the remaining liver has no false lobular structure. Special staining: Masson (+), AB (-), reticular fiber staining (+).	The liver specimen was 5.2×4.1×3.3cm, and the gray-white mass was 3.4×2.6cm at the margin. There was no obvious capsule around the liver. There was no obvious cirrhosis in the liver.	1.(right liver lobe)liver cell cancer, thick trabecular type, grade Ⅲ;2.chronic hepatitis G1 S2.	Primary liver cancer
178	Male	44	The cancer tissue arrangement is mainly composed of agglomerate type, the cancer cells are polygonal, the nucleus is deeply stained, and the flaky hemorrhagic necrosis is seen. The pericardial capsule has a breakthrough, the small cancerous lesion grows next to the capsule, and no microvascular thrombosis is observed. ), a small bile duct hamartoma can be seen in the liver tissue adjacent to the …	The liver specimen was 5.2×3.8×3cm, and the gray-white mass was 2.6×2.4cm. There was a fine capsule around the tumor. The tumor was adjacent to the liver margin, and the liver was not cirrhotic.	1.(right liver lobe)small liver cell cancer, regiment slice type, grade Ⅲ, MVI rate=M0;2.chronic hepatitis G1 S2;3.the small bile duct Be wrong to reach lump.	Primary liver cancer
179	Male	63	The arrangement of cancerous tissue is mainly composed of thick trabecular type, and some of them are arranged in a thin trabecular type. The cancer cells are polygonal, some cancer cells are rich in lipid droplets, and the nucleus is deeply stained. The flaky hemorrhagic necrosis is seen. Some cancer tissues and surrounding liver tissues have Transitional transition, no clear vascular cancer thr…	The liver specimen was 5.2×3.1×2.9cm, and the gray-white mass was 2.8×2.2cm. There was no obvious capsule around the skin, there was hemorrhagic necrosis, the tumor was adjacent to the liver cutting edge, and the liver had no obvious cirrhosis.	1.(right liver lobe)small liver cell cancer, thick trabecular type, II-Igrade II, MVI rate=M0;2.chronic hepatitis G1 S2.	Primary liver cancer
180	Male	46	The cancer tissue arrangement is mainly composed of thick trabecular type, the cancer cells are polygonal, the nucleus is deeply stained, and the flaky hemorrhagic necrosis is seen. The pericardial capsule has a breakthrough, and more cancerous lesions are seen in the liver tissue adjacent to the capsule. Transitional transition, a small number of vascular cancer thrombi formation, tumor cell gro…	The liver specimen was 5.1×4.6×3.8cm, and the gray-white mass was 1.9×1.6cm. There was no obvious capsule around the tumor. The tumor was 0.7cm away from the liver margin. There was no obvious cirrhosis in the liver.	1.(right liver lobe)liver cell cancer, thick trabecular type, grade Ⅲ;2.chronic hepatitis G1 S3.	Primary liver cancer
181	Male	51	The cancer tissue arrangement is mainly composed of thick trabecular type, the cancer cells are polygonal, some cancer cells are short fusiform, and the nucleus is deeply stained. Large coagulative necrosis is observed, and the pericardial part of the capsule is coated with the adjacent small lesion of the capsule. See clear vascular cancer thrombus formation, no residual lobular structure in the…	The liver specimen was 5.1×4.6×2.7cm, and the gray-white nodules were 1.6×1.4cm. The peripheral part of the capsule was covered with a small amount of necrosis. The nodule was 0.4cm away from the hepatic margin. The remaining liver had no obvious cirrhosis.	1.the consideration is(right liver lobe) a small liver cell cancer, thick trabecular type, grade Ⅲ, MVI rate=M0, accompany with biliary epithelial differentiation, because of this liver cell immunity marking all for the feminine gender, please other parts of clinical attention checks excepted transfer;2.chronic hepatitis G1 S3.	Primary liver cancer
182	Male	61	The cancer tissues are arranged in a group-like shape, the cancer cells are polygonal, the nucleus is deeply stained, the peritoneal capsule is broken, no microvascular thrombosis is invaded (MVI), the remaining liver has no false lobular structure, and the hepatic foci is changed. The gallbladder is chronically inflammatory. Special staining: Masson (+), AB (-), reticular fiber staining (+).	The liver specimen was 5.1×4.3×3.6cm, and the gray-white mass was 3.9×3.4cm in the cut surface. There was a fine capsule around it, a small amount of bleeding, the tumor was adjacent to the liver cutting edge, and the liver was not cirrhotic; the gallbladder was 6.4×2.7cm, and the wall thickness was 0.1- 0.3cm, the mucous membrane is rough.	1.(left liver lobe)liver cell cancer, regiment slice type, grade Ⅱ, MVI rate=M0;2.chronic hepatitis G1 S2;3.light degree liver cell the fat change;4.chronic cholecystitis.	Primary liver cancer
183	Male	42	The cancer tissue arrangement is mainly composed of thick trabecular type, the cancer cells are polygonal, the nucleus is deeply stained, and the flaky hemorrhagic necrosis is seen. The pericardial capsule has a breakthrough, and the nodular fusion growth, no microvascular thrombosis invasion (MVI), The remaining liver has no false leaflet structure. Special staining: Masson (+), AB (-), reticula…	The liver specimens were 5.1×4.1×2.3cm, and the gray-white mass was 2.1×1.7cm. There were some capsules around the tumor. The tumor was 0.3cm away from the liver margin. The liver was not cirrhotic.	1.(right liver lobe)small liver cell cancer, thick trabecular type, grade Ⅲ, MVI rate=M0;2.chronic hepatitis G1 S2.	Primary liver cancer
184	Male	69	The cancer tissue is arranged in a thin trabecular type. The cancer cells are polygonal, and the nucleus is deeply stained. The flaky hemorrhagic necrosis is seen. The peritoneal capsule has a breakthrough. There is a small focal growth next to the capsule. There are 2 microvascular tumor thrombus near the adjacent cancer. MVI) formation, tumor cell growth, residual liver without pseudo-lobular s…	The liver specimen was 5.1×3.9×3.2cm, and the gray-white mass was 3.3×2.7cm. There was a fine capsule around the skin, there was hemorrhagic necrosis, the tumor was adjacent to the liver cutting edge, and the liver was not cirrhotic.	1.(middle lobe of liver leaf)liver cell cancer, thin trabecular type, grade Ⅱ-Ⅲ , MVI rate=M1;2.chronic hepatitis G1 S1.	Primary liver cancer
185	Male	47	The cancer tissue arrangement is mainly composed of agglomerate type, the cancer cells are polygonal, the nucleus is mildly shaped, the pericardial capsule has a local breakthrough, the small area near the capsule grows, the tumor cells grow, and the remaining liver has no false lobular structure. Special staining: Masson (+), AB (-), reticular fiber staining (+).	The liver specimen was 5.1×3.4×2.7cm, and the gray-white mass was 1.9×1.7cm in the cut surface. There was a fine capsule around the skin, and there was a small amount of bleeding. The tumor was 1.2cm away from the hepatic margin. There was no obvious cirrhosis in the liver.	1.(right liver lobe)small liver cell cancer, regiment slice type, grade Ⅱ;2.chronic hepatitis G1 S2.	Primary liver cancer
186	Female	46	The arrangement of cancerous tissue is mainly composed of thick trabecular type, the cancer cells are polygonal, the nucleus is deeply stained, the pericardial capsule is broken, the vascular cancer thrombus is formed occasionally, the tumor cells grow, and the remaining liver has no false lobular structure. Special staining: Masson (+), AB (-), reticular fiber staining (+).	The liver specimen was 4×3.5×2.7cm, and the gray-white mass was 2.4×1.8cm. There was a fine capsule around the tumor. The tumor was adjacent to the liver margin, and the liver had no obvious cirrhosis.	1.(left liver lobe)small liver cell cancer, thick trabecular type, grade Ⅲ;2.chronic hepatitis G1 S1.	Primary liver cancer
187	Male	55	The arrangement of cancerous tissue is mainly thick trabecular type, the cancer cells are polygonal, the nucleus is deeply stained, and the flaky hemorrhage and necrosis can be seen. The peritoneal capsule has a breakthrough, and two microvascular tumor thrombus (MVI) is formed in the capsule. False leaflet structure, scattered in hepatocyte steatosis. Special staining: Masson (+), AB (-), reticu…	The liver specimen was 4.9×3.2×2.7cm, and the gray-white mass was 1.9×1.6cm. There was a fine capsule around it, and there was hemorrhagic necrosis. The tumor was 0.9cm away from the liver margin. There was no obvious cirrhosis in the liver.	1.(right liver lobe)small liver cell cancer, thick trabecular type, grade Ⅲ, MVI rate=M1;2.chronic hepatitis G1 S1.	Primary liver cancer
188	Male	64	The arrangement of cancerous tissue is mainly thick trabecular type, the cancer cells are polygonal, the nucleus is deeply stained, and the flaky hemorrhagic necrosis is seen. The pericardial capsule has a breakthrough, the small cancerous foci grow next to the capsule, and the remaining liver has no pseudo-lobular structure; the gallbladder Chronic inflammation changes. Special staining: Masson …	The liver specimen was 4.8×4.6×4cm, and the gray-white mass was 2.8×2.2cm at the margin. There were some envelopes around the skin, there was hemorrhagic necrosis, and the liver was not cirrhotic. The gallbladder is 7.9 x 3.9 cm, the wall thickness is 0.2-0.4 cm, and the mucosa is rough.	1.(right liver lobe)small liver cell cancer, thick trabecular type, grade Ⅲ, MVI rate=M1;2.chronic hepatitis G1 S3;3.chronic cholecystitis.	Primary liver cancer
189	Male	57	The arrangement of cancerous tissue is mainly composed of thick trabecular type, the cancer cells are polygonal, the nucleus is deeply stained, and the flaky hemorrhage and necrosis are seen. The peritumoral capsule is relatively intact, no microvascular thrombus invasion (MVI) is observed, and the remaining liver has no false lobular structure; The gallbladder is chronically inflammatory. Specia…	The liver specimen was 4.8×3.2×1.9cm, the gray-white nodules were 1.4×1.2cm, the surrounding fine capsule, the nodule was 0.6cm away from the liver margin, the liver was not obviously cirrhosis; the gallbladder was 6.9×2.8cm, the wall was thickened obviously. The thickest is 0.9cm and the mucous membrane is rough.	1.(left liver lobe)small liver cell cancer, thick trabecular type, grade Ⅲ, MVI rate=M0;2.chronic hepatitis G1 S1;3.chronic cholecystitis, the companion gland muscle disease.	Primary liver cancer
190	Male	42	The arrangement of cancerous tissue is mainly thick trabecular type, the cancer cells are polygonal, the nucleus is deeply stained, and the flaky hemorrhage and necrosis are found. The fibrous interstitial is rich, the peritumoral capsule is broken, and the small lesion growth and microvascular tumor thrombus (MVI) ) formed, the remaining liver has no false leaflet structure. Special staining: Ma…	The liver specimen was 4.7×4×2.8cm, and the gray-white mass was 2.6×2.4cm. There was no obvious capsule around the skin, there was hemorrhagic necrosis, and there was no obvious cirrhosis of the liver.	1.(right liver lobe)small liver cell cancer, thick trabecular type, grade Ⅲ, MVI rate=M1;2.chronic hepatitis G1 S3.	Primary liver cancer
191	Male	63	The arrangement of cancerous tissue is mainly thick trabecular type, the cancer cells are polygonal, the nucleus is deeply stained, the flaky hemorrhagic necrosis is seen, the peritoneal capsule is broken, the small cancerous foci grow next to the capsule, and no microvascular thrombosis is observed. ), the residual liver has no pseudo-lobular structure, and the schistosomiasis egg deposits can b…	The liver specimen was 4.6×3.4×3.3cm, and the gray-white mass was 3.4×3cm at the margin. There was a fine capsule around it, a small amount of bleeding, and no liver cirrhosis.	1.(right liver lobe)liver cell cancer, thick trabecular type, grade Ⅲ, MVI rate=M0;2.chronic hepatitis G1 S3;3.chronic liver schistosome disease.	Primary liver cancer
192	Male	27	The arrangement of cancerous tissue is mainly thick trabecular type, the cancer cells are polygonal, the nucleus is deeply stained, the interstitial fiber is rich in the tumor, and the flaky hemorrhage and necrosis are observed. There is no capsule in the peritumoral area, and the boundary with normal liver tissue is still clear. It can be seen that the small cancerous foci grow, no microvascular…	The liver specimen was 4.6×3.3×2.7cm, and the gray-white mass was 2.1×1.8cm in the cut surface. There was no obvious capsule around, the quality was hard, the tumor was 1.1cm away from the liver margin, the liver was not obviously cirrhosis; the gallbladder was 6.2×2.9cm, the wall thickness 0.1-0.2 cm, the mucous membrane is rough.	1.(middle lobe of liver leaf)liver cell cancer, the hardening type, grade Ⅲ, MVI rate=M0, accompany with biliary epithelial differentiation;2.chronic hepatitis G1 S2;3.chronic cholecystitis.	Primary liver cancer
193	Male	37	The arrangement of cancerous tissue is mainly thick trabecular type, the cancer cells are polygonal, some cytoplasm is translucent, and the nucleus is deeply stained. The flaky hemorrhage and necrosis can be seen. There is no capsule in the peritumoral area, and the tumor and surrounding liver tissue have transitional transition. No obvious blood vessels are seen. The tumor thrombus is formed, th…	The liver specimen was 4.3×4×3.9cm, and the gray-white mass was 2.4×1.8cm. There was no obvious capsule around the skin, there was hemorrhagic necrosis, the tumor was 1.3cm away from the liver margin, and there was no obvious cirrhosis in the liver.	1.(right liver lobe)small liver cell cancer, thick trabecular type, grade Ⅲ;2.chronic hepatitis, G1 S2.	Primary liver cancer
194	Female	44	The cancer tissue is distributed in a piece-like shape, some of which are thick-trabecular type, the cancer cells are polygonal, the nucleus is deeply stained, the fat is obvious, and the flaky hemorrhagic necrosis is seen. The pericardial capsule has a breakthrough, and the capsule and the capsule are visible. Tumor growth, visible vascular cancer thrombus formation, tumor cell growth, residual …	The liver specimen was 4.3×3.6×2.9cm, and the gray-white mass was 3×2.1cm. There was no obvious capsule around the skin, there was hemorrhagic necrosis, the tumor was 1.7cm away from the liver, and the liver was not obviously cirrhosis. The gallbladder was 7.2×2.8cm. Thick 0.2-0.3cm, rough mucosa.	1.(right liver lobe)liver cell cancer, rich fat type, grade Ⅲ;2.chronic hepatitis G1 S1;3.chronic cholecystitis, the companion gland muscle disease.	Primary liver cancer
195	Male	58	The cancer tissue arrangement is mainly composed of thick trabecular type, the cancer cells are polygonal, the nucleus is deeply stained, and the flaky hemorrhage and necrosis are seen. The pericardial capsule has a breakthrough, no microvascular thrombus invasion (MVI), and the residual liver has no false lobular structure. Special staining: Masson (+), AB (-), reticular fiber staining (+).	The liver specimen was 4.3×3.4×3cm, and the gray-white nodules were 1.3×0.9cm in the cut surface. There was a fine capsule around the tumor. The tumor was adjacent to the liver cutting edge, and the liver had no obvious cirrhosis.	1.(right liver lobe)small liver cell cancer, thick trabecular type, grade Ⅲ, MVI rate=M0;2.chronic hepatitis G1 S1.	Primary liver cancer
196	Male	50	The arrangement of cancerous tissue is mainly thick trabecular type, the cancer cells are polygonal, the nucleus is deeply stained, and the flaky hemorrhagic necrosis is seen. The pericardial capsule has a breakthrough, the small cancerous foci grows next to the capsule, and the remaining liver has no pseudo-lobular structure. Special staining: Masson (+), AB (-), reticular fiber staining (+).	The liver specimen was 4.3×3.2×2.9cm, and the gray-white mass was 2.8×1.7cm in the cut surface. There was a fine fibrous envelope around the skin. There was a small amount of hemorrhagic necrosis. The tumor was adjacent to the liver cutting edge, and the liver had no obvious cirrhosis.	1.(right liver lobe)liver cell cancer, thick trabecular type, grade Ⅲ, MVI rate=M1;2.chronic hepatitis G1 S1.	Primary liver cancer
197	Male	40	The cancer tissues are arranged in a group-like shape. The cancer cells are polygonal, the nuclear specific shape is obvious, and the pericardial part is enveloped. No microvascular tumor thrombus (MVI) is formed, the tumor cells grow, and the remaining liver has no false leaflet structure. Special staining: Masson (+), AB (-), reticular fiber staining (+).	The liver specimen was 4.2×4×2.7cm, and the gray-white mass was 3.6×3.2cm. There was no capsule around the skin, and there was a small amount of bleeding. The tumor was 0.3cm away from the liver margin, and the liver was not cirrhotic.	1.(right liver lobe)liver cell cancer, regiment slice type, grade Ⅲ, MVI rate=M0;2.chronic hepatitis G1 S1.	Primary liver cancer
198	Male	48	The arrangement of cancerous tissue is mainly thick trabecular type, the cancer cells are polygonal, the nucleus is deeply stained, and the flaky hemorrhage and necrosis are observed. The tumor is multifocal, and the boundary with the surrounding liver tissue is still clear. No obvious vascular tumor thrombus formation, tumor The cells grow, and the remaining liver has no false leaflet structure.…	The liver specimen was 4.2×4×2.6cm, and the gray-white mass was 3.1×2.4cm. There was no obvious capsule around the skin, there was hemorrhagic necrosis, the tumor was 0.3cm away from the hepatic margin, and the liver had no obvious cirrhosis.	1.(right liver lobe)liver cell cancer, thick trabecular type, grade Ⅲ;2.chronic hepatitis, G1 S4.	Primary liver cancer
199	Male	41	The cancer tissues are arranged in a group-like shape. The cancer cells are polygonal, and the nucleus is deeply stained. The flaky hemorrhagic necrosis is seen, and the peritumoral capsule is broken. No microvascular thrombus (MVI) is formed next to the cancer, and the tumor cells grow. The liver has no false lobular structure; the gallbladder is chronically inflammatory. Special staining: Masso…	The liver specimen was 4.2×3.6×2.1cm, and the gray-white nodules were 2.1×1.7cm in the cut surface. There were fine capsules around the skin, hemorrhagic necrosis, nodules adjacent to the liver cutting edge, no liver cirrhosis of the liver; gallbladder 7.1×2.6cm, wall thickness 0.2-0.4 cm, the mucous membrane is rough.	1.(right liver lobe)small liver cell cancer, regiment slice type, grade Ⅲ, MVI rate=M0;2.chronic hepatitis G1 S1;3.chronic cholecystitis.	Primary liver cancer
200	Male	58	The cancer tissue arrangement is mainly composed of thick trabecular type, the cancer cells are polygonal, the nucleus is deeply stained, and the flaky hemorrhagic necrosis is seen. The pericardial capsule has a breakthrough, the small cancerous foci grows next to the capsule, and a small number of vascular tumor thrombus formation, tumor cells Growing, the remaining liver has no false leaflet st…	The liver specimens were 4.2×3.4×2.7cm, and the gray-white nodules were 2.2×1.7cm. There were fine capsules around the skin, there was hemorrhagic necrosis, the nodules were 0.6cm away from the liver margin, and the liver was not obviously cirrhosis. The gallbladder was 8.1×3.6cm. The wall thickness is 0.2-0.4 cm, and the mucosa is rough.	1.(right liver lobe)small liver cell cancer, thick trabecular type, grade Ⅲ;2.chronic hepatitis G1 S2;3.chronic cholecystitis.	Primary liver cancer
201	Male	61	The cancer tissue arrangement is mainly composed of thick trabecular type, the cancer cells are polygonal, the nucleus is deeply stained, and the flaky hemorrhage and necrosis are seen. The pericardial capsule has a breakthrough, no microvascular thrombus invasion (MVI), and the residual liver has no false lobular structure. Special staining: Masson (+), AB (-), reticular fiber staining (+).	The liver specimen was 4.2×3.1×2.7cm, and the gray-white mass was 2.6×2.4cm at the margin. There was a fine capsule around it, and the liver was not cirrhotic.	1.(right liver lobe)small liver cell cancer, thick trabecular type, grade Ⅲ, MVI rate=M0;2.chronic hepatitis G1 S1.	Primary liver cancer
202	Male	47	The cancer tissue arrangement is mainly composed of thick trabecular type, the cancer cells are polygonal, the nucleus is deeply stained, and there is multifocal growth. No microvascular thrombus (MVI) is formed next to the cancer, tumor cells grow, and the remaining liver has no false lobular structure; gallbladder Chronic inflammation changes. Special staining: Masson (+), AB (-), reticular fib…	The liver specimens were 4.2×2.6×2.4cm, and the gray-white mass was 1.7×1.4cm in the cut surface. There was no obvious capsule around the skin, and there were many nodules. The tumor was 0.3cm away from the liver margin. The liver was not cirrhosis. The gallbladder was 6.7×2.9cm. Thick 0.2-0.4cm, rough mucosa.	1.(right liver lobe)small liver cell cancer, thick trabecular type, grade Ⅲ, MVI rate=M0;2.chronic hepatitis G1 S1;3.chronic cholecystitis.	Primary liver cancer
203	Male	47	The cancer tissues are arranged in a thin trabecular type. The cancer cells are polygonal, and the nucleus is deeply stained. The flaky hemorrhagic necrosis is observed. There is a partial capsule in the peritumoral area, no microvascular thrombus invasion (MVI), and no residual lobular structure in the remaining liver. Special staining: Masson (+), AB (-), reticular fiber staining (+).	The liver specimens were 4.1×3.4×2.6 cm, and the gray-white nodules were 1.7×1.1 cm in the cut surface. There were some envelopes around the nodules. The nodules were 0.7 cm away from the liver cutting margin, and the liver was not cirrhotic.	1.(right liver lobe)small liver cell cancer, thin trabecular type, grade Ⅱ, MVI rate=M0;2.chronic hepatitis G1 S1.	Primary liver cancer
204	Male	38	The arrangement of cancerous tissue is mainly thick trabecular type, the cancer cells are polygonal, the nucleus is deeply stained, and the flaky hemorrhagic necrosis is seen. The pericardial capsule has a breakthrough, and a small amount of focal foci is formed along the capsule. No obvious vascular cancer thrombus is formed. Tumor cells grow, and the remaining liver has no pseudo-lobular struct…	The liver specimen was 4.1×3.3×3cm, and the gray-white mass was 2.4×2cm. There was a fine capsule around it, there was hemorrhagic necrosis, the tumor was adjacent to the liver cutting edge, and the liver had no obvious cirrhosis.	1.(right liver lobe)small liver cell cancer, thick trabecular type, grade Ⅲ;2.chronic hepatitis, G1 S2.	Primary liver cancer
205	Male	67	(Left caudate lobe) The arrangement of cancerous tissue is mainly thick trabecular type, the cancer cells are polygonal, the nucleus is deeply stained, and more lymphocytes infiltrate in the tumor tissue. The tumor is multi-focal fusion growth, and the boundary with the surrounding liver tissue is not enough. Clear, no obvious vascular cancer thrombus formation, tumor cell growth, no residual lob…	The liver specimen was 4.1×3.3×2.7cm, and the gray-white mass was 4×2.8cm. There was no obvious envelope around the skin. The texture was slightly hard. The tumor was adjacent to the liver margin, and the liver had no obvious cirrhosis.	1.(left caudate lobe of liver)liver cell cancer, thick trabecular type, grade Ⅲ;2.chronic hepatitis, G1 S1.	Primary liver cancer
206	Male	45	The cancer tissue arrangement is mainly composed of thick trabecular type, the cancer cells are polygonal, the nucleus is deeply stained, and the flaky hemorrhage and necrosis are seen. The peritumoral capsule is relatively intact, no microvascular thrombus invasion (MVI) is observed, and the remaining liver has no false lobular structure. Special staining: Masson (+), AB (-), reticular fiber sta…	The liver specimen was 4.1×2.7×2.2cm, and the gray-white mass was 2.3×1.9cm. There was no obvious envelope around the tumor. The tumor was adjacent to the liver margin, and the liver was not cirrhotic.	1.(liver caudate lobe of liver)small liver cell cancer, thick trabecular type, grade Ⅲ, MVI rate=M0;2.chronic hepatitis G1 S1.	Primary liver cancer
207	Male	67	The arrangement of cancerous tissue is mainly composed of thick trabecular type, the cancer cells are polygonal, the nucleus is deeply stained, and there is multifocal growth. A small number of vascular cancer thrombi are formed, tumor cells grow, and the remaining liver has no false lobular structure. Special staining: Masson (+), AB (-), reticular fiber staining (+).	The liver specimen was 3×3×2cm, and the gray-white nodules were 1.5×1cm at the margin. There was no obvious capsule around the skin, there was hemorrhagic necrosis, and the liver was not cirrhotic.	1.(right liver lobe)small liver cell cancer, thick trabecular type, grade Ⅲ;2.chronic hepatitis G1 S1.	Primary liver cancer
208	Male	54	The cancer tissue is arranged mainly in pseudo-gland type, the bile duct is contained in the lumen, some thick trabecular type, the cancer cells are polygonal, the nucleus is deeply stained, and the flaky hemorrhagic necrosis is seen. The pericardial capsule has a breakthrough, see 2 microvessels. The tumor thrombus (MVI) is formed, and the remaining liver has no false leaflet structure. Special …	The liver specimen was 3×2.9×2cm, and the gray-white mass was 2.4×1.8cm. There was a part of the capsule around it. There was a small amount of hemorrhagic necrosis. The tumor was adjacent to the liver cutting edge, and the liver had no obvious cirrhosis.	1.(right liver lobe)small liver cell cancer, the leave gland tube type, grade Ⅲ, MVI rate=M1;2.chronic hepatitis G1 S1.	Primary liver cancer
209	Male	60	The (right liver) cancer tissue is mainly arranged in a thin trabecular type. The cancer cells are polygonal, and the nucleus is deeply stained. The flaky hemorrhagic necrosis is observed. The tumor is multifocal fusion growth, no obvious vascular cancer thrombus formation, tumor cell growth, The remaining liver has no false leaflet structure. Special staining: Masson (+), AB (-), reticular fiber…	The liver specimen was 3.8×3.6×2.1cm, and the gray-white nodules were 1.2×1cm. There was no obvious capsule around the nodules. The nodules were 0.4cm away from the liver margin. There was no obvious cirrhosis in the liver.	1.(right liver lobe)liver cell cancer, thin trabecular type, grade II;2.chronic hepatitis, G1 S1.	Primary liver cancer
210	Male	51	The cancer tissue arrangement is mainly composed of thick trabecular type, and some are arranged in pseudo-gland type. The cancer cells are polygonal, the nucleus is deeply stained, and there is multifocal growth. A small number of vascular cancer thrombi are formed, tumor cells grow, and the remaining liver has no false leaflets. Structure; gallbladder changes in chronic inflammation. Special st…	The liver specimen was 3.7×3.4×2.9cm, and the gray-white mass was 2.6×1.4cm. There was no obvious capsule around the skin. There was a small amount of hemorrhagic necrosis. The tumor was adjacent to the liver margin. The liver was not cirrhosis. The gallbladder was 8.1×3.4cm. 0.1-0.2 cm, the mucous membrane is rough.	1.(right liver lobe)liver cell cancer, thick trabecular type, grade Ⅲ;2.chronic hepatitis G1 S1;3.chronic cholecystitis.	Primary liver cancer
211	Male	56	The arrangement of cancerous tissue is mainly thick trabecular type, the cancer cells are polygonal, the nucleus is deeply stained, the connective tissue of interstitial fibers is proliferated, the pericardium is partially enveloped, more lymphocytes are infiltrated, and a small amount of small cancerous foci grows next to the capsule. There was no pseudolobular structure in the liver, and no tum…	The liver specimen was 3.6×3×2.7cm, and the gray-white mass was 1.9×1.6cm. The peripheral part of the capsule was covered. The tumor was 0.6cm away from the liver margin. There was no obvious cirrhosis of the liver. See also two hilar lymph nodes, 0.6cm in diameter and 1.2cm in diameter.	1.(left liver lobe)small liver cell cancer, thick trabecular type, grade Ⅲ, MVI rate=M1;2.chronic hepatitis, G1 S1.	Primary liver cancer
212	Male	49	The cancer tissues are arranged in a transparent cell type. The cancer cells are polygonal, and the nucleus is deeply stained. The flaky hemorrhagic necrosis, the pericardial part of the capsule, the transition between the tumor and the surrounding liver tissue, and no microvascular thrombosis invasion (MVI) ), the residual liver has no false leaflet structure. Special staining: Masson (+), AB (-…	The liver specimen was 3.6×3×2.7cm, and the gray-white nodules were 1.3×1.1cm in the cut surface. The peripheral part of the capsule was covered, and the nodules were adjacent to the liver cutting margin. The remaining liver had no obvious cirrhosis.	1.(right liver lobe)small liver cell cancer, transparent cell type, grade Ⅲ, MVI rate=M0;2.chronic hepatitis G1 S1.	Primary liver cancer
213	Male	63	The cancer tissues are arranged in a group-like shape, the cancer cells are polygonal, the nucleus is moderately shaped, and the flaky hemorrhage and necrosis are seen. The pericardial capsule has a breakthrough, the small area near the capsule grows, the tumor cells grow, and the remaining liver has no false lobular structure. , hepatocyte focal steatosis; gallbladder is chronic inflammation. Sp…	The liver specimen was 3.1×2.2×1.7cm, and the gray-white mass was 2.1×1.4cm. There was a fine capsule around the tumor. The tumor was adjacent to the liver margin, and the liver was not cirrhosis. The gallbladder was 7.7×3.1cm, the wall thickness was 0.2-0.4cm, and the mucosa Rough.	1.(middle lobe of liver leaf)small liver cell cancer, regiment slice type, grade Ⅱ;2.chronic hepatitis G1 S2;3.chronic cholecystitis.	Primary liver cancer
214	Female	64	(right liver) cancer tissue arrangement is mainly thick trabecular type, the cancer cells are polygonal, the nucleus is deeply stained, a small amount of hemorrhagic necrosis is seen, the pericardial capsule has a breakthrough, and the subcapsular is formed, no obvious vascular tumor thrombus , tumor cell growth, residual liver without false leaflet structure. Special staining: Masson (+), AB (-)…	The liver specimen was 2.2×1.8×1.6cm, and the gray-white nodules were 1.4×1.3cm in the cut surface. The surrounding fine capsule was adjacent to the liver cutting edge, and the liver was not obviously cirrhotic.	1.(right liver lobe)liver cell cancer, thick trabecular type, grade Ⅲ;2.chronic hepatitis, G1 S3.	Primary liver cancer
215	Male	75	The arrangement of cancerous tissue is mainly composed of thick trabecular type, the cancer cells are polygonal, the nucleus is deeply stained, and there is multifocal growth. A small number of vascular cancer thrombi are formed, tumor cells grow, and the remaining liver has no false lobular structure. Special staining: Masson (+), AB (-), reticular fiber staining (+).	The liver specimen was 2.2×1.8×1.2cm, and the cut surface was basically gray-white mass, and there was no capsule around, and a small amount of liver tissue was around.	1.(left liver lobe)small liver cell cancer, thick trabecular type, grade Ⅱ-Ⅲ ;2.chronic hepatitis G1 S2.	Primary liver cancer
216	Male	40	The cancer tissue arrangement is mainly composed of thick trabecular type, the cancer cells are polygonal, the nucleus is moderately shaped, and there is multifocal growth. A small number of vascular cancer thrombi are formed, the tumor cells grow, and the remaining liver has no pseudo-lobular structure; the gallbladder is chronic inflammation. Special staining: Masson (+), AB (-), reticular fibe…	The liver specimen was 14.7×11.6×8.1cm, and the gray-white mass was 2.6×1.9cm. There was no obvious capsule around the skin, there was hemorrhagic necrosis, the tumor was 1.2cm away from the liver margin, and the liver was not cirrhosis. The gallbladder was 6.1×3.2cm. 0.2-0.4 cm, the mucous membrane is rough.	1.(right liver lobe)liver cell cancer, thick trabecular type, II-grade Ⅲ;2.chronic hepatitis G1 S2;3.chronic cholecystitis.	Primary liver cancer
217	Male	39	The arrangement of cancerous tissue is mainly thick trabecular type, the cancer cells are polygonal, the nucleus is deeply stained, a small amount of hemorrhagic necrosis is seen, the tumor is rich in fibrous interstitial, the pericardial capsule is partially broken, and there is small cancerous growth in adjacent liver tissue. There was no obvious vascular cancer thrombus formation, tumor cell g…	The liver specimen was 14.7×10.2×4cm, and the gray-white mass was 1.7×1.4cm in the cut surface. The surrounding fine capsule was adjacent to the liver cutting edge, and the liver had no obvious cirrhosis.	1.(left liver lobe)small liver cell cancer, thick trabecular type, grade Ⅲ;2.chronic hepatitis, G1 S3.	Primary liver cancer
218	Female	46	The cancer tissues are arranged in a thin trabecular or a group. The cancer cells are polygonal, the nucleus is deeply stained, and the intact capsule is not formed in the cancer. The local and peripheral liver tissues have a transitional transition. See a microvascular thrombus invasion (MVI). The remaining liver has no false leaflet structure. Special staining: Masson (+), AB (-), reticular fib…	The liver specimen was 14.2×8.7×4 cm, the gray-white nodules were 1.3×1 cm, the nodules were 2.3 cm away from the liver, and the liver was not cirrhotic.	1.(left liver lobe)small liver cell cancer, regiment slice type, grade Ⅲ, MVI rate=M1;2.chronic hepatitis G1 S3.	Primary liver cancer
219	Male	66	The arrangement of cancerous tissue is mainly thick trabecular type, the cancer cells are polygonal, the nucleus is deeply stained, and the flaky hemorrhagic necrosis is seen. The peritumoral capsule is relatively intact, no obvious vascular tumor thrombus is formed, the tumor cells grow, and the remaining liver has no false leaflets. structure. Special staining: Masson (+), AB (-), reticular fib…	The liver specimen was 14.2×8.3×4.7cm, and the gray-white mass was 3.1×2.8cm. The surrounding fine capsule was more bleeding, and the tumor was 0.7cm away from the liver margin. There was no obvious cirrhosis in the liver.	1.(left liver lobe)liver cell cancer, thick trabecular type, grade Ⅲ;2.chronic hepatitis, G1 S3.	Primary liver cancer
220	Male	66	The cancer tissue arrangement is mainly composed of agglomerate type, the cancer cells are polygonal, the nucleus is deeply stained, and the flaky hemorrhage and necrosis are seen. The perimembranous part of the capsule has a breakthrough, the small cancerous area grows next to the capsule, and the remaining liver has no false lobular structure. Special staining: Masson (+), AB (-), reticular fib…	The liver specimen was 14.2×7×4.3cm, and the gray-white mass was 3.1×2.6cm. There was a part of the capsule around it. There was a small amount of hemorrhagic necrosis. The tumor was 0.6cm away from the liver margin. There was no obvious cirrhosis in the liver.	1.(left liver lobe)liver cell cancer, regiment slice type, grade Ⅱ-Ⅲ , MVI rate=M1;2.chronic hepatitis G1 S1.	Primary liver cancer
221	Male	56	The arrangement of cancerous tissue is mainly thick trabecular type, the cancer cells are polygonal, the nucleus is deeply stained, and the flaky hemorrhage and necrosis are seen. The peritumoral capsule is relatively intact, no microvascular invasion (MVI) is observed, and the remaining liver has no false lobular structure. Special staining: Masson (+), AB (-), reticular fiber staining (+).	The liver specimen was 13.9×6×4.2cm, and the gray-white mass was 2.3×1.9cm in the cut surface. The surrounding fine capsule was attached to the tumor. The tumor had no obvious cirrhosis.	1.(left liver lobe)small liver cell cancer, thick trabecular type, grade Ⅲ, MVI rate=M0;2.chronic hepatitis G1 S2.	Primary liver cancer
222	Male	59	The cancer tissue arrangement is mainly composed of agglomerate type, some of the fine trabecular type is arranged, the cancer cells are polygonal, the nucleus is deeply stained, and some of the cells are transparent, and the flaky hemorrhagic necrosis is seen. The pericardial capsule has a breakthrough, and the vascular tumor thrombus is formed. The cells grow, and the remaining liver has no fal…	The liver specimen was 13.7×7.4×4.3cm, and the gray-white mass was 4.6×2.8cm. The peripheral part of the capsule was covered with hemorrhage and necrosis. The tumor was adjacent to the liver margin. The dark red nodule was 1.1×0.8cm away from the main tumor. There is no obvious cirrhosis of the liver. The gallbladder is 8.2 x 4.3 cm, the wall thickness is 0.2-0.3 cm, and the mucosa is rough.	1.(left liver lobe)liver cell cancer, regiment slice type, II-grade Ⅲ;2.(left liver lobe)sponge-like in shape afferent lump;3.chronic hepatitis G1 S1;4.chronic cholecystitis.	Primary liver cancer
223	Male	42	The arrangement of cancerous tissue is mainly thick trabecular type, the cancer cells are polygonal, and the nucleus is deeply stained; the tumor is rich in fibrous interstitial, there is no capsule in the peritumoral, a small number of vascular cancer thrombus is formed, the tumor cells grow, and the remaining liver has no false lobular structure. , hepatocyte focal steatosis. Masson staining (+…	The liver specimen was 13.4×7.2×4.8cm, and the gray-white mass was 1.9×1.6cm. There was no obvious capsule around the skin, there was hemorrhagic necrosis, the tumor was adjacent to the liver margin, and the liver was not cirrhotic.	1.(left liver lobe)liver cell cancer, thick trabecular type, Igrade II;2.chronic hepatitis G1 S2.	Primary liver cancer
224	Male	36	The arrangement of cancerous tissue is mainly composed of thick trabecular type, the cancer cells are polygonal, the nucleus is deeply stained, and there is multifocal growth. A small number of vascular cancer thrombi are formed, tumor cells grow, and the remaining liver has no false lobular structure. Special staining: Masson (+), AB (-), reticular fiber staining (+).	The liver specimen was 13.4×6×4.2cm, and the gray-white mass was 2.4×1.8cm. There was no obvious capsule around the tumor. The tumor was 1.1cm away from the liver margin. There was no obvious cirrhosis in the liver.	1.(left liver lobe)small liver cell cancer, thick trabecular type, grade Ⅲ;2.chronic hepatitis G1 S1.	Primary liver cancer
225	Female	64	The cancer tissue arrangement is mainly composed of thick trabecular type, the cancer cells are polygonal, the nucleus is deeply stained, and there is multifocal growth. A small number of vascular cancer thrombi are formed, tumor cells grow, and the remaining liver has no pseudo-lobular structure; the gallbladder is chronic inflammation. Special staining: Masson (+), AB (-), reticular fiber stain…	The liver specimen was 13.2×7×5cm, and the gray-white mass was 3.8×2.9cm. There was no obvious capsule around the skin. There was a small amount of bleeding. The tumor was 1.7cm away from the liver margin. The liver was not cirrhosis. The gallbladder was 11.2×3.6cm, and the wall thickness was 0.2. -0.3cm, the mucous membrane is rough.	1.(right liver lobe)liver cell cancer, thick trabecular type, grade Ⅲ;2.chronic hepatitis G1 S1;3.chronic cholecystitis.	Primary liver cancer
226	Male	46	The arrangement of cancerous tissue is mainly thick trabecular type, the cancer cells are polygonal, the nucleus is deeply stained, and the flaky hemorrhagic necrosis is observed. The pericardial part of the capsule is coated with a small amount of small cancerous foci adjacent to the capsule. No clear vascular cancer thrombus is formed. The remaining liver has no false leaflet structure. Special…	The liver specimen was 12.7×7.6×3.9cm, and the gray-white mass was 3.6×2.6cm. The peripheral part of the capsule was covered with a small amount of hemorrhagic necrosis. The tumor was 1.1cm away from the hepatic margin. There was no obvious cirrhosis of the liver.	1.(left liver lobe)liver cell cancer, thick trabecular type, grade Ⅲ, MVI rate=M0;2.chronic hepatitis G1 S2.	Primary liver cancer
227	Male	62	The arrangement of cancerous tissue is mainly thick trabecular type, the cancer cells are polygonal, the nucleus is deeply stained, the flaky hemorrhagic necrosis is seen, the peritoneal capsule is broken, the small amount of vascular cancer thrombus is formed in the capsule, the tumor cells grow, and the remaining liver is free. Leaflet structure. Special staining: Masson (+), AB (-), reticular …	The liver specimen was 12.7×7.3×5cm, and the gray-white mass was 2.7×2.2cm at the margin. There was no obvious hemorrhagic necrosis, and there were some capsules around. There was no obvious cirrhosis in the remaining liver.	1.(left liver lobe)small liver cell cancer, thick trabecular type, grade Ⅲ;2.chronic hepatitis G1 S1.	Primary liver cancer
228	Male	60	The arrangement of cancerous tissue is mainly thick trabecular type, the cancer cells are polygonal, the nucleus is deeply stained, and the flaky hemorrhage and necrosis are seen. The peritoneal capsule is still intact. There is no clear vascular tumor thrombus formation, tumor cell growth, and the remaining liver without false leaflets. structure. Special staining: Masson (+), AB (-), reticular …	The liver specimen was 12.6×8.4×4.7cm, and the gray-white mass was 4.3×3.8cm. The surrounding fine capsule was a small amount of hemorrhagic necrosis. The tumor was 1.4cm away from the liver margin. There was no obvious cirrhosis in the liver.	1.(left liver lobe)liver cell cancer, thick trabecular type, grade Ⅲ;2.chronic hepatitis, G1 S2.	Primary liver cancer
229	Male	65	The cancer tissue arrangement is mainly composed of thick trabecular type, partially rich in fat type, and the cancer cells are polygonal, and the nucleus is deeply stained. The flaky hemorrhage and necrosis can be seen. The peritoneal capsule has a breakthrough, and the local and surrounding liver tissue has a transitional transition. No microvessels are seen. The tumor thrombus (MVI) is formed,…	The liver specimen was 12.6×6.7×3.8cm, and the gray-white mass was 3.4×2.2cm. There was a fine capsule around the skin. There was a small amount of bleeding. The tumor was 0.8cm away from the liver margin. There was no obvious cirrhosis in the liver. The gallbladder was 7.6×2.9cm. Thick 0.2-0.4 cm, rough mucosa.	1.(left liver lobe)liver cell cancer, thick trabecular type, grade Ⅲ, MVI rate=M0;2.chronic hepatitis, G1 S2;3.chronic cholecystitis.	Primary liver cancer
230	Male	53	The arrangement of cancerous tissue is mainly thick trabecular type, the cancer cells are polygonal, the nucleus is deeply stained, and the flaky hemorrhage and necrosis are seen. The pericardial capsule has a breakthrough. Several satellite foci are visible next to the capsule, see vascular tumor thrombus formation, tumor cells. Growth, residual liver without pseudo-lobular structure, scattered …	The liver specimen was 12.5×8×5cm, and the gray-yellow mass was 3×2cm. There were some capsules around the surface. There were ulceration on the surface, a large amount of hemorrhagic necrosis, and a 1cm diameter satellite stove was visible next to the main tumor. The tumor was 1cm away from the liver margin. The liver has no cirrhosis.	1.(left liver lobe)liver cell cancer, thick trabecular type, grade Ⅲ;2.chronic hepatitis G1 S2.	Primary liver cancer
231	Female	53	The cancer tissue is arranged in a thin trabecular type. The cancer cells are polygonal, the nucleus is deeply stained, and the flaky hemorrhage and necrosis are seen. The pericardial capsule has a breakthrough. The vascular tumor thrombus is formed next to the capsule, and the tumor cells grow. False leaflet structure. Special staining: Masson (+), AB (-), reticular fiber staining (+).	The liver specimen was 12.5×8×5.5cm, and the gray-white mass was 3.5×3cm. There was no obvious capsule around the skin, there was hemorrhagic necrosis, the tumor was adjacent to the liver cutting edge, and the liver had no obvious cirrhosis.	1.(left liver lobe)liver cell cancer, thin trabecular type, II-grade Ⅲ;2.chronic hepatitis G1 S2.	Primary liver cancer
232	Male	62	The arrangement of cancerous tissue is mainly thick trabecular type, the cancer cells are polygonal, the nucleus is deeply stained, the pericardial capsule has a breakthrough, the small area near the capsule grows, the tumor cells grow, and the remaining liver has no pseudo-lobular structure. Special staining: Masson (+), AB (-), reticular fiber staining (+).	The liver specimen was 12.4×8×4.7cm, and the gray-white mass was 4.3×3.5cm. There were some capsules around the skin, there was hemorrhagic necrosis, the tumor was 0.6cm away from the liver margin, and the liver was not cirrhotic.	1.(left liver lobe)liver cell cancer, thick trabecular type, grade Ⅲ;2.chronic hepatitis G1 S3.	Primary liver cancer
233	Male	49	There are two types of cancer tissue arrangement, some of which are mainly thick-trabecular type, the cancer cells are polygonal, and the nucleus is deeply stained; some areas are arranged in glandular tube, the cells are small cuboid, there is no capsule in the peritoneum, and there are a few vascular tumor thrombi. Formation, tumor cell growth, residual liver without pseudo-lobular structure. M…	The liver specimen was 12.1×9.4×5.3cm, and the gray-white mass was 3.7×2.9cm. There was no obvious capsule around the surface. The texture was hard and there was a small amount of hemorrhagic necrosis. The tumor was adjacent to the liver margin, and the liver had no obvious cirrhosis.	1.(right liver lobe)the liver cell cancer-bile duct cell cancer mix type liver cancer, moderately differentiated;2.chronic hepatitis G1 S1.	Primary liver cancer
234	Male	33	The arrangement of cancerous tissue is mainly thick-trabecular type, and some of them are arranged in adenoid structure. The cancer cells are polygonal, and the nucleus is deeply stained. The flaky hemorrhagic necrosis, the pericardial part of the capsule, and the formation of a small amount of foci near the capsule, the tumor local There is a transitional transition with the surrounding liver ti…	The liver specimen was 12.1×8.3×7.1 cm, and the gray-white mass was 3.4×2.9 cm. There was a part of the capsule around it, and there was a small amount of bleeding. The tumor was adjacent to the liver cutting edge, and the liver had no obvious cirrhosis.	1.(right liver lobe)liver cell cancer, thick trabecular type, grade Ⅲ;2.chronic hepatitis, G1 S2.	Primary liver cancer
235	Male	60	The arrangement of cancerous tissue is mainly thick trabecular type, the cancer cells are polygonal, the nucleus is deeply stained, and the flaky hemorrhage and necrosis can be seen. The pericardial capsule has a breakthrough, and the vascular tumor thrombus is formed, the tumor cells grow, and the remaining liver has no false lobular structure. Special staining: Masson (+), AB (-), reticular fib…	The liver specimen was 12.1×7.3×5.4 cm, and the gray-white mass was 3.9×3 cm. There was no obvious capsule around the skin. There was a small amount of hemorrhagic necrosis. The tumor was adjacent to the liver margin, and the liver was not cirrhotic.	1.(left liver lobe)liver cell cancer, thick trabecular type, grade Ⅲ;2.chronic hepatitis G1 S1.	Primary liver cancer
236	Male	49	The arrangement of cancerous tissue is mainly thick trabecular type, the cancer cells are polygonal, the nucleus is deeply stained, and the flaky hemorrhagic necrosis is seen. The peritoneal capsule has a breakthrough. See the formation of vascular cancer thrombus in the capsule, the growth of tumor cells, and the absence of fake liver. Leaflet structure. Special staining: Masson (+), AB (-), ret…	The liver specimen was 12.1×7.3×4.9cm, and the gray-white mass was 4.9×4.4cm. There were some capsules around the skin, there was hemorrhagic necrosis, the tumor was 1.9cm away from the liver margin, and there was no obvious cirrhosis in the liver.	1.(right liver lobe)liver cell cancer, thick trabecular type, grade Ⅲ;2.chronic hepatitis G1 S1.	Primary liver cancer
237	Male	44	The arrangement of cancerous tissue is mainly thick trabecular type, the cancer cells are polygonal, the nucleus is deeply stained, the flaky hemorrhagic necrosis is seen, the peritoneal capsule is broken, the small cancerous foci grows next to the capsule, and a small number of microvascular tumor thrombus invasion is seen (MVI ), the residual liver has no false leaflet structure. Special staini…	The liver specimen was 12.1×4.7×3.9cm, and the gray-white mass was 4.3×3.2cm. There was a part of the capsule around it. There was a small amount of hemorrhagic necrosis. The tumor was adjacent to the liver cutting edge, and the liver was not cirrhotic.	1.(right liver lobe)liver cell cancer, thick trabecular type, grade Ⅲ, MVI rate=M1;2.chronic hepatitis G1 S1.	Primary liver cancer
238	Male	50	The cancer tissues are arranged in a thin trabecular type. The cancer cells are polygonal, and the nucleus is deeply stained. The flaky hemorrhage and necrosis are seen. The peritumoral capsule is relatively intact. No microvascular invasion (MVI) is observed. Two nodules in the main tumor are adjacent to the tumor. The morphology is mainly composed of thin trabecular type and pseudo gland type, …	The liver specimen was 11×9×3.9cm, and the gray-white mass was 3.1×2.7cm. The surrounding fine capsule was surrounded by a small amount of hemorrhagic necrosis. One eye was grayish white nodules at 1.1cm next to the main tumor, and the diameter was 0.7cm. A grayish nodule was seen at 6.3 cm next to the tumor, with a diameter of 1.3 cm. The tumor was adjacent to the liver margin and the liver was …	1.(right liver lobe)liver cell cancer, thin trabecular type, grade Ⅱ-Ⅲ , MVI rate=M0;2.chronic hepatitis G1 S1.	Primary liver cancer
239	Male	36	The arrangement of cancerous tissue is mainly thick trabecular type, the cancer cells are polygonal, the nucleus is deeply stained, and the flaky hemorrhagic necrosis is seen. The peritumoral capsule is relatively intact. No obvious vascular cancer thrombus formation, tumor cell growth, no residual false lobe in the remaining liver. Structure, mild hepatic steatosis. Special staining: Masson (+),…	The liver specimen was 11×8.3×4.1cm, and the gray-white mass was 3.9×3.4cm. There was a fine capsule around it, and there was hemorrhagic necrosis. The tumor was 0.4cm away from the liver margin. There was no obvious cirrhosis in the liver.	1.(right liver lobe)liver cell cancer, thick trabecular type, grade Ⅲ;2.chronic hepatitis, G1 S1;3.(right liver lobe)light degree liver cell the fat change.	Primary liver cancer
240	Male	47	The arrangement of cancerous tissue is mainly thick trabecular type, the cancer cells are polygonal, the nucleus is deeply stained, and the flaky hemorrhagic necrosis is seen. The pericardial capsule has a breakthrough, the small area near the capsule grows, and a small number of vascular tumor thrombus forms near the tumor. The cells grow, and the remaining liver has no false leaflet structure. …	The liver specimen was 11×8.1×4.7cm, and the gray-white mass was 4.3×4.1cm. There was a fine capsule around the skin, there was hemorrhagic necrosis, the tumor was 0.8cm away from the liver margin, and the liver was not cirrhotic.	1.(middle lobe of liver leaf)liver cell cancer, thick trabecular type, grade Ⅲ;2.chronic hepatitis G1 S1.	Primary liver cancer
241	Male	64	The cancer tissue arrangement is mainly composed of thick trabecular type, some pseudo-denoid type, the cancer cells are polygonal, the nucleus is deeply stained, and the flaky hemorrhagic necrosis is seen. The peritoneal capsule has a breakthrough, and no microvascular thrombosis invasion (MVI) is observed. There is no false lobular structure in the remaining liver, and a large amount of calcifi…	The liver specimen was 11×7.8×6.1cm, and the gray-white mass was 4.2×3.7cm. There was a fine capsule around the skin, there was hemorrhagic necrosis, the tumor was adjacent to the liver cutting edge, and the liver had no obvious cirrhosis. The gallbladder is 7.3×2.8 cm, the wall thickness is 0.1-0.3 cm, and the mucosa is rough.	1.(right liver lobe)liver cell cancer, thick trabecular type, grade Ⅲ, MVI rate=M0;2.chronic hepatitis G1 S1;3.chronic liver schistosome disease;4.chronic cholecystitis.	Primary liver cancer
242	Male	61	The arrangement of cancerous tissue is mainly thick trabecular type, the cancer cells are polygonal, the nucleus is deeply stained, and the flaky hemorrhagic necrosis is seen. The pericardial capsule has a breakthrough, the small cancerous foci grows next to the capsule, and no microvascular invasion (MVI) is observed. The remaining liver has no pseudo-lobular structure, and the liver cells are d…	The liver specimen was 11×7.2×4cm, and the gray-white mass was 4.3×3.2cm. There was a fine capsule around the skin, there was hemorrhagic necrosis, the tumor was adjacent to the liver cutting edge, and the liver was not cirrhotic.	1.(right liver lobe)liver cell cancer, thick trabecular type, grade Ⅲ, MVI rate=M0;2.the mid-degree liver cell fat change;3.chronic hepatitis G1 S1.	Primary liver cancer
243	Female	43	The arrangement of cancerous tissue is mainly thick trabecular type, the cancer cells are polygonal, the nucleus is deeply stained, and the flaky hemorrhage and necrosis are seen. The pericardial capsule has a breakthrough, and the small cancerous foci grows next to the capsule. Three microvascular tumor thrombus invasions can be seen. MVI), part of the pseudo-lobular structure of the rest of the…	The liver specimen was 11.9×8×5.3cm, and the gray-white nodules were 2.4×2.2cm. There were fine capsules around the skin, a small amount of hemorrhagic necrosis, 1.1cm from the hepatic margin, and mild liver cirrhosis. The gallbladder was 7.9×3.2. Cm, wall thickness 0.2-0.4 cm, rough mucosa.	1.(left liver lobe)small liver cell cancer, thick trabecular type, grade Ⅲ, MVI rate=M1;2.chronic hepatitis G1 S4;3.chronic cholecystitis.	Primary liver cancer
244	Male	47	The arrangement of cancerous tissue is mainly thick trabecular type, the cancer cells are polygonal, the nucleus is deeply stained, and the flaky hemorrhagic necrosis is seen. The pericardial capsule has a breakthrough, and the small cancerous foci grows next to the capsule, showing more microvascular thrombosis invasion. MVI), the residual liver has no false lobular structure; the gallbladder is…	The liver specimen was 11.8×9.2×3.7cm, and the gray-white mass was 4.3×3.6cm. There was a fine capsule around the skin, there was hemorrhagic necrosis, the tumor was 0.3cm away from the liver margin, and the liver was not cirrhosis. The gallbladder was 8.1×3.3cm. 0.2-0.4 cm, the mucous membrane is rough.	1.(right liver lobe)liver cell cancer, thick trabecular type, grade Ⅲ, MVI rate=M2;2.chronic hepatitis G1 S3;3.chronic cholecystitis.	Primary liver cancer
245	Female	39	The cancer tissues are arranged in a group-like shape, the cancer cells are polygonal, the nucleus is moderately shaped, and the flaky hemorrhage and necrosis are seen. The pericardial capsule has a breakthrough, the small area near the capsule grows, the tumor cells grow, and the remaining liver has no false lobular structure. . Special staining: Masson (+), AB (-), reticular fiber staining (+).	The liver specimen was 11.7×9×4.1cm, and the yellow-white nodules were 1.8×1.6cm in the cut surface. There was no obvious capsule around the nodules. The nodules were adjacent to the liver margin, and the liver was not cirrhotic.	1.(left liver lobe)small liver cell cancer, regiment slice type, II-grade Ⅲ;2.chronic hepatitis G1 S3.	Primary liver cancer
246	Male	65	The arrangement of cancerous tissue is mainly thick trabecular type, the cancer cells are polygonal, the nucleus is deeply stained, and the flaky hemorrhage and necrosis are seen. There is a capsule around the cancer, a small amount of vascular cancer thrombus is formed, the tumor cells grow, and the remaining liver has no false lobular structure. Special staining: Masson (+), AB (-), reticular f…	The liver specimen was 11.7×7×4.6cm, and the gray-white mass was 3.2×3cm in the cut surface. There was a fine capsule around it, and there was hemorrhagic necrosis. The tumor was 1.1cm away from the hepatic margin. There was no obvious cirrhosis in the liver.	1.(left liver lobe)liver cell cancer, thick trabecular type, grade Ⅲ;2.chronic hepatitis G1 S1.	Primary liver cancer
247	Male	51	(right liver) cancer tissue arrangement is mainly thick trabecular type, the cancer cells are polygonal, the nucleus is deeply stained, and the flaky hemorrhage and necrosis can be seen. The perimembranous part of the capsule has a breakthrough, and more small cancerous foci grow in the capsule. The formation of vascular cancer thrombus, tumor cell growth, and the residual liver without pseudo-lo…	The liver specimen was 11.7×7.9×5.2cm, and the gray-white mass was 2.9×2.4cm. There was a fine capsule around the skin. There was a small amount of bleeding. The tumor was 0.7cm away from the liver margin. There was no obvious cirrhosis in the liver. The gallbladder was 9.2×2.9cm. Thick 0.2-0.4cm, rough mucosa.	1.(right liver lobe)liver cell cancer, thick trabecular type, grade Ⅲ;2.chronic hepatitis, G1 S1;3.chronic cholecystitis.	Primary liver cancer
248	Male	34	The cancer tissue arrangement is mainly composed of thin trabecular type, some thick trabecular type, the cancer cells are polygonal, the nucleus is deeply stained, and the flaky hemorrhage and necrosis are seen. The peritumoral capsule is relatively intact, and the local capsule has a breakthrough. No clear vascular tumor thrombus is found. Formation, tumor cell growth, residual liver without ps…	The liver specimen was 11.5×10×4.5cm, and the gray-white mass was 5×5cm in the cut surface. There was a fine capsule around it. There was a small amount of hemorrhagic necrosis. The tumor was adjacent to the liver cutting edge, and the liver had no obvious cirrhosis.	1.(right liver lobe)liver cell cancer, thin trabecular type, II-Igrade II;2.chronic hepatitis, G1 S1;3.(right liver lobe)liver cell the mid-degree fat change.	Primary liver cancer
249	Male	56	The arrangement of cancerous tissue is mainly thick trabecular type, the cancer cells are polygonal, the nucleus is deeply stained, the pericardial capsule has a breakthrough, the small lesion grows beside the capsule, the tumor cells grow, and the remaining liver has no false lobular structure. Special staining: Masson (+), AB (-), reticular fiber staining (+).	The liver specimen was 11.4×9×6.8cm. The gray-white mass was 4.2×3.3cm in the cut surface. There was a fine capsule around it. There was a small amount of hemorrhagic necrosis. The tumor was 1.8cm away from the liver margin. There was no obvious cirrhosis in the liver.	1.(left liver lobe)liver cell cancer, thick trabecular type, grade Ⅲ;2.chronic hepatitis G1 S1.	Primary liver cancer
250	Male	25	The cancer tissue arrangement is mainly composed of thick trabecular type, the cancer cells are polygonal, the nucleus is deeply stained, and there is multifocal growth, a small number of vascular cancer thrombi are formed, the tumor cells grow, the remaining liver has no pseudo-lobular structure, and the liver cells are diffusely fat; The gallbladder is chronically inflammatory. Special staining…	The liver specimen was 11.4×9.8×5.9 cm. The gray-white mass was 3.2×2.7 cm in the cut surface. There was no capsule around it, and it was multi-nodular. The tumor was 2.4 cm away from the liver margin. There was no obvious cirrhosis in the liver. The gallbladder was 6.3×3.2 cm. The wall thickness is 0.2-0.4 cm and the mucosa is rough.	1.(left liver lobe)liver cell cancer, thick trabecular type, grade Ⅲ;2.chronic hepatitis G1 S2;3.mid-degree fatty liver;4.chronic cholecystitis.	Primary liver cancer
251	Male	60	The (right liver) cancer tissue is mainly arranged in thick trabecular type, the cancer cells are polygonal, and the nucleus is deeply stained. More tumor giant cells and flaky hemorrhagic necrosis are observed. The tumor is multifocal, and vascular tumor thrombus is formed. The cells grow, and the remaining liver has no false leaflet structure. The gallbladder is chronically inflammatory. Specia…	The liver specimen was 11.4×9.2×3.7cm, and the gray-white mass was 4.3×4.1cm. There was no obvious capsule around the skin. There were more hemorrhagic necrosis, the tumor was adjacent to the liver margin, and the liver was not obviously cirrhosis. The gallbladder was 6.7×3.1cm. The wall thickness is 0.1-0.2 cm and the mucosa is rough.	1.(right liver lobe)liver cell cancer, thick trabecular type, IV class;2.chronic hepatitis, G1 S2;3.chronic cholecystitis.	Primary liver cancer
252	Male	51	The arrangement of cancerous tissue is mainly composed of thick trabecular type, the cancer cells are polygonal, and the nucleus is deeply stained. The flaky hemorrhagic necrosis is seen, the pericardial part is enveloped, and the small area near the capsule grows. See the formation of multiple microvascular tumor thrombus (MVI).	The liver specimen was 11.3×6.9×2.9cm, and the gray-white mass was 4.7×3.8cm. There were some capsules around the tumor. The tumor was 1.2cm away from the liver margin. There was no obvious cirrhosis in the liver.	1.(left liver lobe)liver cell cancer, thick trabecular type, grade Ⅲ, MVI rate=M2;2.chronic hepatitis G1 S1.	Primary liver cancer
253	Male	44	The remaining liver has no false leaflet structure. Special staining: Masson (+), AB (-), reticular fiber staining (+).	The liver specimen was 11.2×9.1×6.3cm, and the gray-white mass was 4.7×3.9cm. There was no obvious envelope around the skin. There was a small amount of hemorrhagic necrosis. The texture was slightly hard. The tumor was 1.1cm away from the liver margin. There was no obvious cirrhosis in the liver. Gallbladder 6.7 × 4.1 cm, wall thickness 0.1-0.2 cm, rough mucosa.	1.(right liver lobe)liver cell the cancer, the thick trabecular type, grade Ⅲ, accompany with biliary epithelial differentiation;2.chronic hepatitis G1 S2;3.chronic cholecystitis.	Primary liver cancer
254	Female	69	The cancer tissue arrangement is mainly composed of thick trabecular type, the cancer cells are polygonal, the nucleus is deeply stained, and there is multifocal growth. A small number of vascular cancer thrombi are formed near the adjacent cancer, tumor cells grow, and the remaining liver has no pseudo-lobular structure; the gallbladder is chronic. The inflammation changes. Special staining: Mas…	The liver specimen was 11.2×6.6×4.8cm, and the gray-white mass was 4.2×3.7cm. There was no obvious capsule around the hemorrhage and necrosis. The tumor was 0.6cm away from the liver margin. There was no obvious cirrhosis in the liver.	1.(right liver lobe)liver cell cancer, thick trabecular type, grade Ⅲ, MVI rate=M1;2.chronic hepatitis G1 S3;3.liver cell the light degree fat change. ICC?	Primary liver cancer
255	Female	69	The arrangement of cancerous tissue is mainly thick trabecular type, the cancer cells are polygonal, the nucleus is deeply stained, and the flaky hemorrhagic necrosis is seen. The boundary between the tumor and the surrounding liver tissue is unclear. There are a small number of small cancerous foci growing next to the main tumor, and the remaining liver has no false lobule. Structure, mild hepat…	The liver specimen was 11.2×5.3×4.9cm, and the gray, white, gray and yellow mass was 2.7×2cm in the cut surface. There was no obvious capsule around the tumor. The tumor was 1.4cm away from the liver margin. There was no obvious cirrhosis in the liver. The gallbladder was 11.7×3.3cm, and the wall thickness was 0.3-. 0.5cm, there are more than a dozen stones with a diameter of 0.5-1.3cm in the cap…	1.(left liver lobe)small liver cell cancer, thick trabecular type, grade Ⅲ;2.chronic hepatitis G1 S2;3.the light degree liver fat change;4.chronic calculus gall bladder is burning.	Primary liver cancer
256	Male	39	The arrangement of cancerous tissue is mainly thick trabecular type, the cancer cells are polygonal, the nucleus is deeply stained, and the flaky hemorrhagic necrosis is seen. The pericardial capsule has a breakthrough, a small number of vascular tumor thrombus is formed next to the capsule, the tumor cells grow, and the remaining liver is free. The lobular structure, the hepatocytes scattered in…	The liver specimen was 11.1×8.6×5cm, and the gray-white mass was 4.2×3.3cm. There was no obvious capsule around the hemorrhage and necrosis. The tumor was 2.1cm away from the liver margin. The remaining liver showed no obvious cirrhosis.	1.(left liver lobe)liver cell cancer, thick trabecular type, grade Ⅲ;2.chronic hepatitis, G1 S3.	Primary liver cancer
257	Male	54	The cancer tissue arrangement is mainly composed of thick trabecular type, some thin trabecular type, some pseudo gland type, the cancer cells are polygonal, the nucleus is deeply stained, and the flaky hemorrhagic necrosis is seen. The tumor has no obvious capsule and can be seen in the adjacent liver tissue. The formation of the foci, two microvascular tumor thrombus in the paracancerous liver …	The liver specimen was 10×6×3cm, and the gray-white mass was 4.5×3cm. There was no obvious capsule around the wound, there was hemorrhagic necrosis, and there was no obvious cirrhosis of the liver. The gallbladder was 8×2cm, the wall thickness was 0.2-0.3cm, and the mucosa was rough.	1.(right liver lobe)liver cell cancer, thick trabecular type, grade Ⅲ;2.chronic hepatitis G1 S1;3.chronic cholecystitis.	Primary liver cancer
258	Male	41	The cancer tissue arrangement is mainly composed of thick trabecular type, the cancer cells are polygonal, the nucleus is deeply stained, and there is multifocal growth. A small number of vascular cancer thrombi are formed, tumor cells grow, and the remaining liver has no pseudo-lobular structure; the gallbladder is chronic inflammation. Special staining: Masson (+), AB (-), reticular fiber stain…	The liver specimen was 10.8×9.6×5.2 cm, and the gray-white mass was 3.4×2.7 cm in the cut surface. There was a fine capsule around the tumor. The tumor was 1.1 cm away from the liver margin, and the liver was not cirrhotic.	1.(right liver lobe)liver cell cancer, thick trabecular type, grade Ⅲ, MVI rate=M0;2.chronic hepatitis G1 S2.	Primary liver cancer
259	Male	59	The cancer tissue arrangement is mainly composed of thick trabecular type, the cancer cells are polygonal, the nucleus is deeply stained, and the flaky hemorrhage and necrosis are seen. The pericardial capsule has a breakthrough, no microvascular thrombus invasion (MVI), and the residual liver has no false lobular structure. Special staining: Masson (+), AB (-), reticular fiber staining (+).	The liver specimen was 10.8×7.2×5.4cm, and the gray-white mass was 3×2.3cm in the cut surface. There was no obvious capsule around the skin, there was hemorrhagic necrosis, the tumor was 1.1cm away from the liver margin, and the liver was not cirrhotic.	1.(right liver lobe)liver cell cancer, thick trabecular type, grade Ⅲ;2.chronic hepatitis G1 S1.	Primary liver cancer
260	Male	44	The arrangement of cancerous tissue is mainly thick trabecular type, the cancer cells are polygonal, the nucleus is deeply stained, and the flaky hemorrhagic necrosis is seen. The pericardial capsule has a breakthrough. The vascular thrombus is formed next to the capsule. Tumor cell growth, residual liver No false leaflet structure. Special staining: Masson (+), AB (-), reticular fiber staining (…	The liver specimen was 10.8×7.2×3.8cm, and the gray-white mass was 3.1×2.8cm. The peripheral part of the capsule was covered with a small amount of necrosis. The tumor was 0.9cm away from the liver margin. The remaining liver had no obvious cirrhosis. The gallbladder was 7.4×3.2cm. 0.2-0.4 cm, the mucous membrane is rough.	1.(right liver lobe)liver cell cancer, thick trabecular type, Ⅲ -IV class;2.chronic hepatitis G1 S3;3.chronic cholecystitis.	Primary liver cancer
261	Female	38	The arrangement of cancerous tissue is mainly thick trabecular type, the cancer cells are polygonal, and the nucleus is deeply stained. Polynuclear giant cells and malformed nuclear tumor cells can be seen. The flaky hemorrhage and necrosis can be seen. The peritumoral capsule has a breakthrough and a small number of vascular cancer thrombi are formed. Tumor cells grow, and the remaining liver ha…	The liver specimen was 10.7×9.2×3.6cm, and the gray-white mass was 3.8×3.2cm. There was no obvious capsule around the skin, there was hemorrhagic necrosis, the tumor was 0.4cm away from the liver margin, the liver was not cirrhosis; the gallbladder was 8.7×4.1cm, the wall thickness 0.2-0.4 cm, the mucous membrane is rough.	1.(right liver lobe)liver cell cancer, thick trabecular type, grade Ⅲ, companion a little amount bile duct cancer composition;2.chronic hepatitis G1 S2;3.chronic cholecystitis.	Primary liver cancer
262	Female	65	There are two types of cancer tissue arrangement, some of which are mainly thick trabecular type, the cancer cells are polygonal, and the nucleus is deeply stained; there is no capsule in the cancer, a small number of vascular cancer thrombi are formed, the tumor cells grow, and the remaining liver has no false leaflet structure. Masson staining (+), AB staining (+), reticular fiber staining (-);…	The liver specimen was 10.6×9.7×4cm, and the gray-white mass was 3.8×3.2cm. There was no obvious capsule around the skin. There was a small amount of hemorrhage. The tumor was 0.3cm away from the liver margin and the liver was not cirrhotic.	1.(right liver lobe)liver cell cancer, thin trabecular type, grade Ⅱ, MVI rate=M0;2.chronic hepatitis G1 S1.	Primary liver cancer
263	Female	43	(right liver) cancer tissue arrangement is mainly in the shape of thin trabecular , the cancer cells are polygonal, the nucleus is deeply stained, a small amount of hemorrhagic necrosis is seen, the pericardial capsule has a breakthrough, and the subcapsular is formed, no obvious vascular tumor thrombus Formation, tumor cell growth, residual liver without pseudo-lobular structure. Special stainin…	The liver specimen was 10.6×8.1×5.1 cm. The gray-white mass was 4.1×3.6 cm on the cut surface. There was a fine capsule around the tumor. The tumor was 0.6 cm away from the liver margin. There was no obvious cirrhosis in the liver.	1.(right liver lobe)liver cell cancer, thin trabecular type, grade II;2.chronic hepatitis, G1 S0.	Primary liver cancer
264	Male	64	The (right liver) cancer tissue is mainly arranged in thick trabecular type, the cancer cells are polygonal, and the nucleus is deeply stained. It can be seen that there are many tumor giant cells and flaky hemorrhagic necrosis. The peritumoral capsule is relatively intact, and there are intracapsular invasion. No obvious vascular cancer thrombus formation, tumor cell growth, and no residual lobu…	The liver specimens were 10.3×6.4×5.1 cm, and the gray-white nodules were 2.2×1.9 cm. The surrounding fine capsules were hemorrhagic and necrotic, and the nodules were 1.1 cm away from the liver margin. There was no obvious cirrhosis of the liver.	1.(right liver lobe)liver cell cancer, thick trabecular type, grade Ⅲ;2.chronic hepatitis, G1 S3.	Primary liver cancer
265	Male	61	The arrangement of cancerous tissue is mainly thick trabecular type, the cancer cells are polygonal, the nucleus is deeply stained, and the flaky hemorrhagic necrosis is seen. The peri-membranous part of the capsule has a breakthrough, the small area near the capsule grows, and no microvascular tumor thrombus (MVI) is formed. The remaining liver has no false leaflet structure. Special staining: M…	The liver specimen was 10.3×6.4×3.1cm, and the gray-white nodules were 1.8×1.4cm. The peripheral part of the capsule was covered with hemorrhage and necrosis. The nodule was 1.6cm away from the liver margin. The remaining liver had no obvious cirrhosis.	1.(left liver lobe)small liver cell cancer, thick trabecular type, grade Ⅲ, MVI rate=M0;2.chronic hepatitis, G1 S3.	Primary liver cancer
266	Male	48	The cancer tissue arrangement is mainly composed of thick trabecular type, the cancer cells are polygonal, the nucleus is deeply stained, and the flaky hemorrhage and necrosis are seen. The peritumoral capsule is relatively intact, no microvascular thrombus invasion (MVI) is observed, and the remaining liver has no false lobular structure. Special staining: Masson (+), AB (-), reticular fiber sta…	The liver specimen was 10.2×6×4cm, and the gray-white mass was 4.3×3.7cm in the cut surface. There was a fine capsule around it, there was hemorrhagic necrosis, the tumor was adjacent to the liver cutting edge, and the liver was not cirrhotic.	1.(right liver lobe)liver cell cancer, thick trabecular type, grade Ⅲ, MVI rate=M0;2.chronic hepatitis G1 S1.	Primary liver cancer
267	Male	58	The cancer tissue is arranged in a thin trabecular type. The cancer cells are polygonal, and the nucleus is deeply stained. The flaky hemorrhage and necrosis are observed. The pericardial capsule has a breakthrough. There is no clear vascular cancer thrombus formation, and the remaining liver has no false lobular structure. Special staining: Masson (+), AB (-), reticular fiber staining (+).	The liver specimen was 10.2×6.2×3.7cm, and the gray-white mass was 3.3×2.7cm in the cut surface. The surrounding fine capsule was a small amount of hemorrhage. The tumor was 1.2cm away from the hepatic margin. The remaining liver had no obvious cirrhosis.	1.(right liver lobe)liver cell cancer, thin trabecular type, grade II, MVI rate=M0;2.chronic hepatitis G1 S2.	Primary liver cancer
268	Male	37	The cancer tissues are arranged in a thick and thin type. The cancer cells are polygonal, and the nucleus is deeply stained. The flaky hemorrhage and necrosis are observed. There is no capsule in the peritumoral area. The boundary between the normal liver tissue and the normal liver tissue is still clear. No microvascular thrombosis (MVI) is observed. The liver has no false leaflet structure. Spe…	The liver specimen was 10.2×5.6×3.1cm, and the gray-white nodules were 1.7×1.4cm in the cut surface. There was no capsule around, there was a small amount of hemorrhagic necrosis, the tumor was adjacent to the liver cutting edge, and the liver was not cirrhotic.	1.(right liver lobe)small liver cell cancer, thin trabecular type, grade Ⅱ, MVI rate=M0;2.chronic hepatitis G1 S2.	Primary liver cancer
269	Male	56	The cancer tissue arrangement is mainly composed of thin trabecular type, some thick trabecular type, the cancer cells are polygonal, the nucleus is moderately shaped, the pericardial capsule is partially broken, the small area near the capsule grows, the tumor cells grow, and the remaining liver has no false leaflet structure. . Special staining: Masson (+), AB (-), reticular fiber staining (+).	The liver specimen was 10.1×9.6×4.1cm, and the gray-white mass was 2.1×1.6cm in the cut surface. There was a fine capsule around it, and there was bleeding. The tumor was 2.6cm away from the liver margin, and the liver was not cirrhotic.	1.(right liver lobe)small liver cell cancer, thin trabecular type, Ⅱ-Igrade II;2.chronic hepatitis G1 S3.	Primary liver cancer
270	Male	51	The cancer tissue arrangement is mainly pseudo-gland type, some of the thin-trabecular type, the cancer cells are polygonal, the nucleus is mildly shaped, the peri-cancer has no capsule, the local and peripheral liver tissue has a transitional transition, no vascular tumor thrombus is formed, and the tumor cells Growing, the remaining liver has no false leaflet structure. Special staining: Masson…	The liver specimen was 6.1×4.3×3.2cm, and the gray-white mass was 3.1×2.9cm. There was no obvious capsule around the skin. There was a small amount of bleeding. The tumor was adjacent to the liver cutting edge, and the liver was not cirrhotic.	1.(right liver lobe)liver cell cancer, the leave gland tube type, grade Ⅱ-Ⅲ ;2.chronic hepatitis G1 S1.	Primary liver cancer
271	Female	55	The arrangement of cancerous tissue is mainly thick trabecular type, the cancer cells are polygonal, the nucleus is deeply stained, and the flaky hemorrhage and necrosis are seen. The peritumoral capsule is relatively intact, no vascular tumor thrombus is formed, the tumor cells grow, and the remaining liver has no false lobular structure. Calcified schistosomal egg deposits were observed in a sm…	The liver specimen was 7.9×5.4×4.1cm, and the gray-white mass was 2.3×2cm in the cut surface. There was a fine capsule around it, there was hemorrhagic necrosis, the tumor was 1.3cm away from the liver cutting edge, and the liver was not cirrhotic.	1.(right liver lobe)liver cell cancer, thick trabecular type, grade Ⅲ;2.chronic hepatitis G1 S1;3.chronic liver schistosome disease.	Primary liver cancer
272	Male	34	The cancer tissue is mainly composed of thin trabecular type, some thick trabecular type, the cancer cells are polygonal, the nuclear is mildly shaped, the pericardial capsule has incomplete breakthrough, no vascular tumor thrombus is formed, the tumor cells grow, and the remaining liver has no false leaflets. structure. Special staining: Masson (+), AB (-), reticular fiber staining (+).	The liver specimen was 8.7×4.3×4.1cm, and the gray, white, gray and green mass was 4.1×3.2cm. There were some capsules around the skin, there was hemorrhagic necrosis, the tumor was 0.9cm away from the liver margin, and there was no obvious cirrhosis in the liver.	1.(right liver lobe)liver cell cancer, thick trabecular type, grade Ⅲ;2.chronic hepatitis G1 S1.	Primary liver cancer
273	Male	51	The cancer tissue is arranged in a thin trabecular type. The cancer cells are polygonal, and the nucleus is deeply stained. The flaky hemorrhage and necrosis can be seen. There is no obvious capsule around the cancer. The tumor and peripheral liver tissue have transitional transition, and no vascular tumor thrombus is formed. The liver has no false leaflet structure. Special staining: Masson (+),…	The liver specimen was 4.9×4.7×4.1cm, and the gray-white nodules were 1.6×1.3cm. There was no obvious envelope around the nodules. The nodules were adjacent to the liver margin, and the liver was not obviously cirrhotic.	1.(right liver lobe)small liver cell cancer, thin trabecular type, grade Ⅱ;2.chronic hepatitis G1 S2.	Primary liver cancer
274	Male	44	The cancer tissue arrangement is mainly composed of thick trabecular type, part of pseudo-gland tube structure, the cancer cells are polygonal, the nucleus is deeply stained, and the flaky hemorrhagic necrosis is seen. The peritoneal capsule has a breakthrough, no vascular tumor thrombus is formed, and the tumor cell grows. The remaining liver has no false leaflet structure. Special staining: Mas…	The liver specimen was 9.2×8.9×3.7cm, the gray-white mass was 5.9×5.3cm, there was no capsule around, there was a small amount of hemorrhage, the tumor was adjacent to the liver margin, the liver was not obviously cirrhosis; the gallbladder was 6.3×2.7cm, the wall thickness was 0.1 -0.3cm, the mucous membrane is rough.	1.(middle lobe of liver leaf)liver cell cancer, thick trabecular type, II-grade Ⅲ;2.chronic hepatitis G1 S1;3.chronic cholecystitis.	Primary liver cancer
275	Male	62	Chronic inflammation of the gallbladder.The cancer tissue arrangement is mainly composed of thin trabecular type, some thick trabecular type, the cancer cells are polygonal, the nucleus is moderately shaped, the peritumoral envelope is incomplete, no vascular tumor thrombus is formed, the tumor cells grow, and the remaining liver has no false leaflet structure. Special staining: Masson (+), AB (-…	The liver specimen was 9.2×5.7×4cm, and the gray-white nodules were 0.9×0.7cm in the cut surface. There was no obvious envelope around the nodules. The nodules were adjacent to the liver cutting margin, and the liver was not obviously cirrhotic.	1.(right liver lobe)small liver cell cancer, thick trabecular type, grade Ⅲ;2.chronic hepatitis G1 S1.	Primary liver cancer
276	Male	68	The arrangement of cancerous tissue is mainly thick trabecular type, the cancer cells are polygonal, the nucleus is deeply stained, and the flaky hemorrhagic necrosis is seen. The pericardial capsule has a breakthrough, the focal zone grows next to the capsule, and no vascular tumor thrombus is formed. Growth, residual liver without pseudo-lobular structure; liver cells diffuse fat; gallbladder i…	The left liver specimen was 7.6×7×5.1cm, and the gray-white mass was 5×5cm in the cut surface. There was a fine capsule around the skin, there was hemorrhagic necrosis, the tumor was adjacent to the liver cutting edge, and the liver was not cirrhosis. The gallbladder was 12.3×4.1cm, and the wall thickness was 0.2-. 0.4cm, the mucous membrane is rough.	1.(left liver lobe)liver cell cancer, thick trabecular type, grade Ⅲ;2.mid-degree fatty liver;3.chronic hepatitis G1 S2;4.chronic cholecystitis.	Primary liver cancer
277	Male	64	The cancer tissue arrangement is mainly pseudo-gland type, the cancer cells are polygonal, the nucleus is mildly shaped, the peritumoral capsule is relatively intact, no vascular tumor thrombus is formed, the tumor cells grow, and the remaining liver has no pseudo-lobular structure; the gallbladder is chronic inflammation change. Special staining: Masson (+), AB (-), reticular fiber staining (+).	The liver specimen was 6.8×5×4.2cm, and the yellow-green mass was 3.1×2.9cm in the cut surface. There was a capsule around the tumor. The tumor was 0.9cm away from the liver margin. The liver was not cirrhosis. The gallbladder was 62×3.3cm, and the wall thickness was 0.2-0.5cm. The mucous membrane is rough. "After freezing, the left liver specimen was 6×5.5×3.5cm. The cut surface was 3.8×3.2cm gr…	1.(right liver lobe)liver cell cancer, the leave gland tube type, grade Ⅱ;2.chronic hepatitis G1 S2;3.chronic cholecystitis.	Primary liver cancer
278	Male	57	The cancer tissue arrangement is mainly composed of thin trabecular type, some thick trabecular type and pseudo gland type, the blood vessels are rich, the cancer tissue is extensively fat, the cancer cells are polygonal, the nucleus is mildly shaped, the pericardial part is enveloped, and the cancer tissue is occasionally seen. The formation of vascular cancer thrombus, tumor cell growth, residu…	The liver specimen was 7.2×6.4×4.7cm, and the gray-white mass was 5×4.2cm. There were some capsules around the skin, there was hemorrhagic necrosis, the tumor was adjacent to the liver cutting edge, and the liver was not cirrhosis. The gallbladder was 6.8×3.2cm, and the wall thickness was 0.2-. 0.4cm, the mucous membrane is rough.	1.(left liver lobe)liver cell cancer, thin trabecular type, grade Ⅱ;2.chronic hepatitis G1 S1.	Primary liver cancer
279	Female	32	The arrangement of cancerous tissue is mainly thick trabecular type, the cancer cells are polygonal, the nucleus is deeply stained, and the flaky hemorrhagic necrosis is observed. There is partial capsule in the peritumoral area, no vascular tumor thrombus is formed, tumor cells grow, and the remaining liver has no false lobular structure. The gallbladder is chronically inflammatory. Special stai…	The liver specimen was 6.3×5.2×3.4cm, and the gray-white mass was 3×2.7cm in the cut surface. There was a fine capsule around the tumor. The tumor was adjacent to the liver margin, and the liver had no obvious cirrhosis.	1.(right liver lobe)liver cell cancer, thick trabecular type, grade Ⅲ;2.chronic hepatitis G1 S1;3.chronic cholecystitis.	Primary liver cancer
280	Male	68	The arrangement of cancerous tissue is mainly thick trabecular type, the cancer cells are polygonal, the nucleus is deeply stained, and the flaky hemorrhagic necrosis is seen. The pericardial capsule has a breakthrough, the satellite is visible next to the capsule, no vascular tumor thrombus is formed, and the tumor cell grows. The remaining liver has no false leaflet structure. Special staining:…	The liver specimen was 6.8×6×3.2cm, and the gray-white mass was 3.4×2.7cm. There was no obvious capsule around the skin. There was a small amount of hemorrhagic necrosis. The tumor was adjacent to the liver margin and the liver was not cirrhotic.	1.(right liver lobe)liver cell cancer, thick trabecular type, grade Ⅲ;2.chronic hepatitis G1 S1.	Primary liver cancer
281	Male	49	The arrangement of cancerous tissue is mainly thick trabecular type, the cancer cells are polygonal, the nucleus is deeply stained, the flaky hemorrhagic necrosis is seen, the pericardial capsule is broken, no vascular tumor thrombus is formed, the tumor cells grow, and the remaining liver has no false lobular structure. . Special staining: Masson (+), AB (-), reticular fiber staining (+).	The liver specimen was 11×7.4×4.6cm, and the gray-white mass was 5×3.3cm in the cut surface. There was a fine capsule around the skin. There was a small amount of hemorrhagic necrosis. The tumor was 1.1cm away from the liver margin, and the liver was not cirrhotic.	1.(right liver lobe)liver cell cancer, thick trabecular type, grade Ⅲ;2.chronic hepatitis G1 S1.	Primary liver cancer
282	Male	49	The arrangement of cancerous tissue is mainly thick trabecular type, the cancer cells are polygonal, the nucleus is deeply stained, and the flaky hemorrhage and necrosis are seen. The peritumoral capsule is relatively intact, no vascular tumor thrombus is formed, the tumor cells grow, and the remaining liver has no false lobular structure. . Special staining: Masson (+), AB (-), reticular fiber s…	The liver specimen was 5.2×4.4×3.4cm, and the gray-white mass was 2.2×1.8cm. There was a fine capsule around the tumor. The tumor was 0.2cm away from the liver margin. There was no obvious cirrhosis in the liver.	1.(right liver lobe)liver cell cancer, thick trabecular type, grade Ⅲ;2.chronic hepatitis G1 S3.	Primary liver cancer
283	Male	61	The cancer tissue arrangement is mainly composed of agglomerate type, the cancer cells are polygonal, the nucleus is moderately heteromorphic, the pericardial capsule has a local breakthrough, the small area near the capsule grows, no vascular tumor thrombus is formed, the tumor cells grow, and the remaining liver is free of false Leaflet structure. Special staining: Masson (+), AB (-), reticular…	The liver specimen was 10×6.3×5cm, and the gray-white mass was 1.8×1.4cm in the cut surface. There was no capsule around, there was a small amount of bleeding, and the tumor was 0.6cm away from the liver cutting edge. There was no obvious cirrhosis in the remaining liver.	1.(middle lobe of liver leaf)small liver cell cancer, regiment slice type, grade Ⅲ;2.chronic hepatitis G1 S2.	Primary liver cancer
284	Male	61	The cancer tissue arrangement is mainly composed of thick trabecular type, some pseudo-denoid type, the cancer cells are polygonal, the nucleus is deeply stained, and the flaky hemorrhagic necrosis is observed. The complete capsule is not formed in the peri-cancer, and there is a transitional transition with the surrounding liver tissue. The formation of vascular cancer thrombus, tumor cell growt…	The liver specimen was 6.3×5×3.7cm, and the gray-white mass was 4.3×3.7cm. There was no obvious capsule around the skin, there was hemorrhagic necrosis, and the liver was not cirrhotic.	1.(right liver lobe)small liver cell cancer, thick trabecular type, grade Ⅲ;2.chronic hepatitis G1 S2.	Primary liver cancer
285	Male	72	The cancer tissue arrangement is mainly composed of agglomerate type, some thick trabecular type, the cancer cells are polygonal, the nucleus is deeply stained, and the flaky hemorrhagic necrosis is seen. The pericardium is covered with no membrane, and there is a transitional transition with the surrounding liver tissue. No vascular tumor thrombus is seen. Formation, tumor cell growth, residual …	The liver specimen (1) was 4.2×4×3.1 cm, and the gray-white mass was 2.6×2.1 cm. There was no obvious capsule around the hemorrhage, and the tumor was 1.1 cm away from the liver margin.	1.(right liver lobe)liver cell cancer, regiment slice type, grade Ⅲ;2.chronic hepatitis G1 S1.	Primary liver cancer
286	Male	44	Liver specimens (1) The cancer tissue arrangement is mainly composed of thick trabecular type, the cancer cells are polygonal, the nucleus is deeply stained, the peri-cancer is not enveloped, and the nodular fusion grows. No vascular tumor thrombus is formed, and the satellite is visible next to the main tumor. Foci, tumor cell growth, residual liver without pseudo-lobular structure; liver specim…	The liver specimen (2) was 4.3 × 3.9 × 2.7 cm, and the dark red sponge-like mass was 3.1 × 2.8 cm on the cut surface. There was no obvious cirrhosis of the liver.	1.(right liver lobe)small liver cell cancer, thick trabecular type, grade Ⅱ-Ⅲ ;2.(right liver lobe)sponge-like in shape afferent lump;3.chronic hepatitis G1 S1.	Primary liver cancer
287	Male	44	2 The liver tissue of the liver specimen has the same morphology. The cancer tissue is arranged in a thick trabecular type. The cancer cells are polygonal, and the nucleus is deeply stained. The flaky hemorrhagic necrosis is seen, and the peritumoral capsule has a breakthrough. The larger tumor is adjacent to the adjacent capsule. In the lesion, no vascular cancer thrombus was formed, tumor cells…	The liver specimen (1) was 9.6×6×4.2 cm, and the gray-white mass was 1.7×1.4 cm in the cut surface. There was a partial capsule around the tumor, and the tumor was 1.1 cm away from the hepatic margin.	1.(right liver lobe)liver cell cancer, thick trabecular type, grade Ⅲ;2.chronic hepatitis G1 S1.	Primary liver cancer
288	Male	37	The arrangement of cancerous tissue is mainly thick trabecular type, the cancer cells are polygonal, the nucleus is deeply stained, and some of the capsules are covered by the peri-cancer, which is multi-nodular fusion growth. No vascular cancer thrombus is formed, tumor cells grow, and the remaining liver is free. Leaflet structure. Special staining: Masson (+), AB (-), reticular fiber staining …	The liver specimen (2) was 3.8×3.2×2 cm, and the gray-white nodules were 0.9×0.6 cm in the cut surface. There was no obvious cirrhosis in the remaining liver.	1.(right liver lobe)small liver cell cancer, thick trabecular type, grade Ⅲ;2.chronic hepatitis G1 S2.	Primary liver cancer
289	Male	32	The cancer tissue arrangement is mainly composed of thick trabecular type, some short fusiform, cancer cells are polygonal, the nucleus is deeply stained, there is no capsule in the peritumoral, and nodular fusion grows. No vascular tumor thrombus is formed, visible nerve invasion, tumor Cell growth, residual liver without pseudo-lobular structure; free nodules (1) free nodules are cirrhotic nodu…	The liver specimen was 10.7×6.1×4.7cm, and the gray-white nodules were 1.4×1.2cm in the cut surface. There were some capsules around the nodules. The nodules were 2.3cm away from the liver margin. The liver was not cirrhotic.	1.(right liver lobe)liver cell cancer, thick trabecular type, grade Ⅳ, the companion tumor kind changes;2.chronic hepatitis G1 S2.	Primary liver cancer
290	Male	38	The cancer tissue arrangement is mainly pseudo-gland type, some thick-trabecular type, the cancer cells are polygonal, the nucleus is deeply stained, and the flaky hemorrhagic necrosis is seen. There is no capsule in the peritumoral area, no vascular tumor thrombus is formed, and there is no peripheral blood tissue. Transitional transition, tumor cell growth, no residual lobular structure in the …	The liver specimen was 7.2×6×3.8cm, and the gray-white mass was 4.4×3.3cm. There was no obvious capsule around the skin, there was hemorrhagic necrosis, the tumor was 0.6cm away from the liver margin, and the liver was not cirrhotic. See also free nodules (1) corn size. See also free tissue 2.1 × 1.9 × 1.1 cm, the nodules can be seen in the nodules (2) 0.6 × 0.3 cm.	1.(right liver lobe)small liver cell cancer, the leave gland tube type, grade Ⅲ;2.chronic hepatitis G1 S1.	Primary liver cancer
291	Male	46	The cancer tissue arrangement is mainly composed of thick trabecular type, some of the thin trabecular type and the group type. The cancer cells are polygonal, the nucleus is deeply stained, there is no capsule in the cancer, and there is a transitional transition with the liver tissue. No vascular tumor thrombus is formed. The cells grow, the residual liver has no pseudo-lobular structure, and a…	The liver specimen was 8.6×7.1×4.1cm, and the gray-white nodules were 1.7×1.4cm. There was no obvious envelope around the nodules. The nodules were 0.7cm away from the liver margin. There was no obvious cirrhosis in the remaining liver.	1.(right liver lobe)small liver cell cancer, thick trabecular type, grade Ⅲ;2.chronic hepatitis G1 S1.	Primary liver cancer
292	Male	42	The arrangement of cancerous tissue is mainly thick trabecular type, the cancer cells are polygonal, the nucleus is deeply stained, the flaky hemorrhagic necrosis is seen, the pericardial capsule is broken, no vascular tumor thrombus is formed, the tumor cells grow, and the remaining liver has no false lobular structure. The left liver nodule is basically normal liver tissue, no tumor cell growth…	The liver specimen was 6.2×6×3.9cm, and the gray-white mass was 2.4×1.9cm. There was no obvious capsule around the tumor. The tumor was 0.3cm away from the liver margin, and the liver was not cirrhotic.	1.(left liver lobe)liver cell cancer, thick trabecular type, grade Ⅲ;2.chronic hepatitis G1 S2;3.chronic cholecystitis.	Primary liver cancer
293	Male	51	The cancer tissue arrangement is mainly composed of agglomerate type, the cancer cells are polygonal, the nucleus is deeply stained, the pericardial capsule has a local breakthrough, the small area near the capsule grows, no vascular tumor thrombus is formed, the tumor cells grow, and the remaining liver is free of false Lobular structure; gallbladder is chronic inflammation. Special staining: Ma…	The liver specimen was 14.1×6.5×4.3cm. The gray-white mass was 3.8×3.2cm in the cut surface. There was a fine capsule around the tumor. The tumor was 2.9cm away from the liver margin. There was no cirrhosis in the liver. See also the left liver nodule, size 0.3× 0.2×0.2cm; gallbladder 9.6×3.2cm, wall thickness 0.2-0.4cm, rough mucosa.	1.(left liver lobe)small liver cell cancer, regiment slice type, grade Ⅲ;2.chronic hepatitis G1 S3;3.chronic cholecystitis.	Primary liver cancer
294	Male	17	The cancer tissue arrangement is mainly composed of thick trabecular type, the cancer cells are polygonal, the nucleus is deeply stained, the peritoneum is not enveloped, no vascular tumor thrombus is formed, the tumor cells grow, and the remaining liver has no false lobular structure. Special staining: Masson (+), AB (-), reticular fiber staining (+).	The liver specimen was 7.2×3.7×2.4cm, and the gray-white mass was 1.4×1.2cm at the margin. There was a fine capsule around it, the nodule was adjacent to the liver margin, and the liver was cirrhotic. The gallbladder was 7.4×3.4cm and the wall thickness was 0.1-0.3cm. The mucosa is rough.	1.(right liver lobe)liver cell cancer, thick trabecular type, grade Ⅲ;2.chronic hepatitis G1 S1.	Primary liver cancer
295	Male	68	The two tumors have the same shape. The cancer tissue is arranged in a group-like shape, and the local arrangement is a thin trabecular type. The cancer cells are polygonal, and the nucleus is deeply stained. The flaky hemorrhagic necrosis is seen, and the peritumoral capsule has a breakthrough. No vascular cancer is seen. The formation of the plug, the growth of the tumor cells, the residual liv…	The liver specimen was 9.2×8×3.1cm, and the gray-white mass was 3.4×3cm. There was no obvious capsule around the skin. There was more bleeding. The tumor was 0.6cm away from the liver cutting edge. There was no obvious cirrhosis in the liver. The right posterior lobe of the liver was 9.4×7.6×5cm, and the gray-white mass was 3×2.6cm. There was a fine capsule around the skin. There was a small amou…	1.(right liver lobe)small liver cell cancer, regiment slice type, grade Ⅲ;2.chronic hepatitis G1 S3.	Primary liver cancer
296	Male	44	The cancer tissue arrangement is mainly composed of thin trabecular type, some thick trabecular type, the cancer cells are polygonal, the nucleus is mildly shaped, the peritumoral capsule is relatively intact, no vascular tumor thrombus is formed, the tumor cells grow, and the remaining liver has no false lobular structure. Special staining: Masson (+), AB (-), reticular fiber staining (+).	The liver specimen was 13.4×8.3×5.7cm, and the gray-white mass was 2.6×2.4cm. There was a fine capsule around the skin, and there was a small amount of bleeding. The tumor was 0.4cm away from the liver margin, and the liver was not cirrhotic.	1.(left liver lobe)small liver cell cancer, thick trabecular type, grade Ⅲ;2.chronic hepatitis G1 S2.	Primary liver cancer
297	Male	48	The arrangement of cancerous tissue is mainly thick trabecular type, the cancer cells are polygonal, the nucleus is deeply stained, and a large piece of hemorrhagic necrosis is seen. There is a capsule around the cancer, no vascular tumor thrombus is formed, tumor cells grow, and the remaining liver has no false leaflet structure. Special staining: Masson (+), AB (-), reticular fiber staining (+).	The liver specimen was 9.2×7.3×3.8cm, and the gray-white nodules were 1.6×1.1cm at the margin. There was a fine capsule around it, severe hemorrhagic necrosis, and no liver cirrhosis.	1.(right liver lobe)small liver cell cancer, thick trabecular type, grade Ⅲ;2.chronic hepatitis G1 S3.	Primary liver cancer
298	Male	43	The cancer tissue arrangement is mainly composed of thick trabecular type, the cancer cells are polygonal, the nucleus is deeply stained, and there is multifocal growth. No vascular cancer thrombus is formed, tumor cells grow, no residual lobular structure of the remaining liver; no tumor cells are found in free lymph nodes. Growth (0/2). Special staining: Masson (+), AB (-), reticular fiber stai…	The liver specimen was 6.4×4.7×3cm, and the gray-white mass was 1.8×1.4cm. There was no capsule around, there was a small amount of bleeding. The tumor was 0.4cm away from the liver margin. There was no obvious cirrhosis in the liver. See also free lymph nodes (1). 2.4 × 2 × 1.1 cm; free lymph nodes (2), size 1.7 × 1.2 × 1 cm.	1.(right liver lobe)liver cell cancer, thick trabecular type, grade Ⅲ;2.chronic hepatitis G1 S1.	Primary liver cancer
299	Male	46	The cancer tissue arrangement is mainly composed of thick trabecular type, the cancer cells are polygonal, the nucleus is deeply stained, and the flaky hemorrhagic necrosis is seen. The pericardial capsule has a breakthrough, the small area near the capsule grows, no vascular tumor thrombus is formed, and the tumor cell grows. The residual liver has no pseudo-lobular structure; the free liver tis…	The liver specimen was 13.2×10×4.7cm, and the gray-white mass was 5×5cm at the margin. There was a fine capsule around it, hemorrhagic necrosis, and no liver cirrhosis. See also free liver tissue 2.1 × 1.6 × 1cm, the section can be seen a nodular 0.3 × 0.2cm.	1.(right liver lobe)liver cell cancer, thick trabecular type, grade Ⅲ;2.chronic hepatitis G1 S1.	Primary liver cancer
300	Male	49	The cancer tissues are mainly arranged in a thin trabecular type, the cancer cells are polygonal, the nucleus is mildly shaped, and the pericardial capsule is partially broken. No vascular tumor thrombus is formed, tumor cells grow, and the remaining liver has no false lobular structure. Special staining: Masson (+), AB (-), reticular fiber staining (+).	The liver specimen was 7.8×6.2×4.9 cm, and the gray-white nodules were 1.2×1.1 cm in the cut surface. There was a fine capsule around the nodules, and the nodules were 1.1 cm away from the liver. The remaining liver had no cirrhosis.	1.(right liver lobe)small liver cell cancer, thin trabecular type, grade Ⅱ;2.chronic hepatitis G1 S3.	Primary liver cancer
301	Male	65	The cancer tissue arrangement is mainly composed of thin trabecular type, some thick trabecular type, the cancer cells are polygonal, the nucleus is mildly shaped, the pericardial capsule is partially broken, the small area near the capsule grows, no vascular tumor thrombus is formed, and the tumor cell growth The remaining liver has no false lobular structure, and the schistosomiasis egg deposit…	The liver specimen was 13.7×10.4×4.3cm, and the gray-white nodules were 1.4×1.2cm in the cut surface. There was a fine capsule around the nodules. The nodules were 2.7 cm away from the liver. The liver was not cirrhotic; the gallbladder was 5.9×2.7 cm, and the wall thickness was 0.2-. 0.3cm, the mucous membrane is basically lost. The	1.(left liver lobe)small liver cell cancer, thin trabecular type, grade Ⅱ;2.chronic hepatitis G1 S1;3.liver schistosome disease;4.chronic cholecystitis.	Primary liver cancer
302	Male	45	The arrangement of cancerous tissue is mainly thick trabecular type, the cancer cells are polygonal, the nucleus is deeply stained, and the flaky hemorrhagic necrosis is observed. There is no capsule in the peritumoral area, and nodular fusion growth occurs. No vascular tumor thrombus is formed, and tumor cells grow. The remaining liver has no false lobular structure; the gallbladder is chronical…	The liver specimen was 5.7×5×2.4cm, and the gray-white mass was 2.1×1.8cm. There was no capsule around, hemorrhagic necrosis, the tumor was adjacent to the liver margin, and the liver was not cirrhotic. The gallbladder was 7.9×3.2cm, and the wall thickness was 0.1-0.3cm. The mucous membrane is rough. The	1.(right liver lobe)liver cell cancer, thick trabecular type, grade Ⅲ;2.chronic hepatitis G1 S1;3.chronic cholecystitis.	Primary liver cancer
303	Male	43	The arrangement of cancerous tissue is mainly thick trabecular type, the cancer cells are polygonal, the nucleus is deeply stained, and the flaky hemorrhagic necrosis is observed. There is no capsule in the peritumoral area, and nodular fusion growth occurs. No vascular tumor thrombus is formed, and tumor cells grow. The remaining liver has no false leaflet structure. Special staining: Masson (+)…	The liver specimens were 5.2×4.1×3.7cm, and the gray-white nodules were 1.1×1cm. There was no obvious capsule around the skin. There was a small amount of hemorrhagic necrosis. The nodules were adjacent to the liver cutting margin, and the liver had no obvious cirrhosis. The	1.(right liver lobe)liver cell cancer, thick trabecular type, grade Ⅲ;2.chronic hepatitis G1 S1.	Primary liver cancer
304	Male	57	The cancer tissue arrangement is mainly composed of thick trabecular type, some thin trabecular type and transparent cell type. The cancer cells are polygonal, and the nucleus is deeply stained. The flaky hemorrhagic necrosis is seen. There is partial capsule in the peritumoral area. No vascular tumor thrombus is formed. The cells grow, and the remaining liver has no false leaflet structure. Spec…	The liver specimen was 4.8×4×3.6cm. The gray-white mass was 3×2.7cm in the cut surface. There were some capsules around it, many nodules, hemorrhagic necrosis, the tumor was adjacent to the liver cutting edge, and the liver was not cirrhotic. The	1.(right liver lobe)liver cell cancer, thick trabecular type, grade Ⅲ;2.chronic hepatitis G1 S1.	Primary liver cancer
305	Male	48	The cancer tissue is arranged in a thin trabecular type. The cancer cells are polygonal, the nucleus is deeply stained, and the flaky hemorrhage and necrosis are observed. There is no capsule in the cancer, the transition between the tumor and the liver tissue, and the small cancer in the adjacent liver tissue. See vascular tumor thrombus formation, the residual liver has no false lobular structu…	The liver specimen was 5.6×3.9×3.6cm, and the gray-white mass was 0.9×0.7cm. There was no obvious capsule around the skin. There was a small amount of hemorrhagic necrosis. The tumor was 1.9cm away from the liver margin. There was no obvious cirrhosis in the liver. The	1.(left liver lobe)small liver cell cancer, thin trabecular type, grade Ⅱ;2.chronic hepatitis G1 S1.	Primary liver cancer
306	Male	53	The cancer tissues are mainly arranged in pseudo-gland type, the cancer cells are polygonal, the nucleus is deeply stained, and the flaky hemorrhage and necrosis are observed. The peritumoral capsule is relatively intact, no vascular tumor thrombus is formed, and the remaining liver has no false lobular structure. Special staining: Masson (+), AB (-), reticular fiber staining (+).	The liver specimen was 7.2×6.8×3.7cm, and the gray-white mass was 4.2×3.7cm. There was a fine capsule around the skin, and there was a small amount of bleeding. The tumor was adjacent to the liver cutting edge, and the liver had no obvious cirrhosis. The	1.(right liver lobe)liver cell cancer, the leave gland tube type, grade Ⅲ;2.chronic hepatitis G1 S1.	Primary liver cancer
307	Male	51	The cancer tissue arrangement is mainly composed of thick trabecular type, the cancer cells are polygonal, the nucleus is deeply stained, and the flaky hemorrhagic necrosis is seen. The pericardial capsule has a breakthrough, the small area near the capsule grows, no vascular tumor thrombus is formed, and the tumor cell grows. The remaining liver has no false leaflet structure. Special staining: …	The liver specimen was 5.3×4.2×2.7cm, and the gray-white nodules were 1.4×1.2cm in the cut surface. There was a fine capsule around the nodules. The nodules were 1.1cm away from the hepatic margin. The liver was not cirrhotic. The	1.(right liver lobe)small liver cell cancer, thick trabecular type, grade Ⅱ-Ⅲ ;2.chronic hepatitis G1 S1.	Primary liver cancer
308	Female	41	The cancer tissue arrangement is mainly composed of thin trabecular type, some thick trabecular type, the cancer cells are polygonal, the nucleus is mildly shaped, the peritumoral capsule is relatively intact, no vascular tumor thrombus is formed, the tumor cells grow, and the remaining liver has no false lobular structure. Special staining: Masson (+), AB (-), reticular fiber staining (+).	The liver specimen was 7.6×5.4×4.3cm, and the gray-white mass was 2.4×2.1cm. There was a fine capsule around the skin, there was hemorrhagic necrosis, the tumor was 1.1cm away from the liver margin, and the liver was not cirrhotic. The	1.(right liver lobe)small liver cell cancer, thin trabecular type, grade Ⅱ;2.chronic hepatitis G1 S3.	Primary liver cancer
309	Male	44	The arrangement of cancerous tissue is mainly thick trabecular type, the cancer cells are polygonal, the nucleus is deeply stained, the flaky hemorrhagic necrosis is seen, the pericardial capsule is broken, no vascular tumor thrombus is formed, the tumor cells grow, and the remaining liver has no false lobular structure. . Special staining: Masson (+), AB (-), reticular fiber staining (+).	The liver specimen was 9.4×5.2×3.7cm, and the gray-white mass was 3.6×2.2cm. There was a fine capsule around the skin, there was hemorrhagic necrosis, the tumor was 1.4cm away from the liver margin, and the liver was not cirrhotic. The	1.(right liver lobe)liver cell cancer, thick trabecular type, grade Ⅲ;2.chronic hepatitis G1 S3.	Primary liver cancer
310	Male	52 years old	The arrangement of cancerous tissue is mainly thick trabecular type, the cancer cells are polygonal, the nucleus is deeply stained, the flaky hemorrhagic necrosis is seen, the pericardial capsule is broken, no vascular tumor thrombus is formed, the tumor cells grow, and the remaining liver has no false lobular structure. . Special staining: Masson (+), AB (-), reticular fiber staining (+).	The liver specimen was 10.2×9.4×4.6 cm. The gray-white mass was 4.7×3.4 cm in the cut surface. There was a fine capsule around it, and there was hemorrhagic necrosis. The tumor was 1.6 cm away from the hepatic margin. The remaining liver had no cirrhosis. The	1.(right liver lobe)liver cell cancer, thick trabecular type, grade Ⅲ;2.chronic hepatitis G1 S1.	Primary liver cancer
311	Female	72	The cancer tissue is arranged in a group-like shape. The cancer cells are polygonal, and the nucleus is deeply stained. The flaky hemorrhagic necrosis is seen, the peritoneal capsule is broken, the small lesion is next to the capsule, no vascular tumor thrombus is formed, and the tumor cells are grown. The remaining liver has no false leaflet structure. Special staining: Masson (+), AB (-), retic…	The liver specimen was 11.7×6.2×4.1cm, and the gray-white mass was 4.2×3.4cm. There was a fine capsule around the skin, there was hemorrhagic necrosis, the tumor was 1.2cm away from the liver margin, and the liver was not cirrhotic. The	1.(left liver lobe)liver cell cancer, regiment slice type, grade Ⅲ;2.chronic hepatitis G1 S2.	Primary liver cancer
312	Male	68 years old	The cancer tissue arrangement is mainly composed of agglomerate type, the cancer cells are polygonal, the nucleus is deeply stained, and the flaky hemorrhagic necrosis is seen. There is a capsule around the cancer, no vascular tumor thrombus is formed, the tumor cells grow, and the remaining liver has no false lobular structure. . Special staining: Masson (+), AB (-), reticular fiber staining (+).	The liver specimen was 8.4×5.3×5cm, and the gray-white mass was 3.4×2.9cm. There was a fine capsule around it, there was hemorrhagic necrosis, the tumor was adjacent to the liver cutting edge, and the liver was not cirrhotic. The	1.(right liver lobe)liver cell cancer, regiment slice type, grade Ⅱ-Ⅲ ;2.chronic hepatitis G1 S1.	Primary liver cancer
313	Male	68	The arrangement of cancerous tissue is mainly thick trabecular type, the cancer cells are polygonal, the nucleus is deeply stained, the flaky hemorrhagic necrosis is seen, the pericardial capsule is broken, no vascular tumor thrombus is formed, the tumor cells grow, and the remaining liver has no false lobular structure. . Special staining: Masson (+), AB (-), reticular fiber staining (+).	The liver specimen was 3.7×3.2×2.3cm, and the gray-white nodules were 1.9×1.4cm in the cut surface. There was a fine capsule around the nodules. The nodules were 0.6cm away from the hepatic margin. The remaining liver had no cirrhosis. The	1.(left liver lobe)small liver cell cancer, thick trabecular type, grade Ⅲ;2.chronic hepatitis G1 S3.	Primary liver cancer
314	Male	56	The cancer tissue arrangement is mainly composed of thick trabecular type, the cancer cells are polygonal, the nucleus is deeply stained, and the flaky hemorrhagic necrosis is seen. The pericardial capsule has a breakthrough, the small area near the capsule grows, no vascular tumor thrombus is formed, and the tumor cell grows. The remaining liver has no false leaflet structure. Special staining: …	The liver specimen was 8.4×5×2.9 cm, and the gray-white nodules were 1.7×1.4 cm in the cut surface. There was a fine capsule around the liver, and the liver was not cirrhotic. The	1.(right liver lobe)small liver cell cancer, thick trabecular type, grade Ⅲ;2.chronic hepatitis G1 S1.	Primary liver cancer
315	Female	65	The arrangement of cancerous tissue is mainly thick trabecular type, the cancer cells are polygonal, the cytoplasm of cancer cells is translucent, and the nucleus is deeply stained. The flaky hemorrhagic necrosis is seen, the peritoneal capsule is broken, no vascular tumor thrombus is formed, and tumor cells grow. The remaining liver has no false lobular structure; the gallbladder is chronically …	The liver specimen was 5.4×3.2×2.6cm, and the gray-white mass was 3×2.7cm. There were some capsules around the skin, there was hemorrhagic necrosis, and the liver was not cirrhosis. The gallbladder was 8.2×3.1cm, the wall thickness was 0.2-0.4cm, and the mucosa was rough. . The	1.(middle lobe of liver leaf)small liver cell cancer, thick trabecular type, grade Ⅲ;2.chronic hepatitis G1 S1;3.chronic cholecystitis.	Primary liver cancer
316	Male	58	The arrangement of cancerous tissue is mainly thick trabecular type, the cancer cells are polygonal, the nucleus is deeply stained, and the flaky hemorrhagic necrosis is seen. Some areas are rich in fibrous interstitial, the peritumoral envelope is incomplete, and the tumor and peripheral liver tissue have transitional transition. No vascular cancer thrombus was formed, and the remaining liver ha…	The liver specimen was 4.2×4×3.2cm, and the gray-white mass was 2.6×2.4cm. The peripheral part of the capsule was slightly hard. The tumor was 0.4cm away from the liver margin. The remaining liver had no obvious cirrhosis. The gallbladder was 10.7×3.8cm. 0.2-0.4 cm, the mucous membrane is rough. The	1.(right liver lobe)small liver cell cancer, thick trabecular type, grade Ⅲ, MVI rate=M0;2.chronic hepatitis G1 S1;3.chronic cholecystitis.	Primary liver cancer
317	Male	56	The arrangement of cancerous tissue is mainly thick trabecular type, the cancer cells are polygonal, the nucleus is deeply stained, and the flaky hemorrhagic necrosis is seen. The fibrous interstitial is abundant in some tumor tissues, there is no capsule in the cancer, no vascular tumor thrombus is formed, and the remaining liver No false leaflet structure. The gallbladder is a chronic inflammat…	The liver specimen was 13.1×6.4×4.7cm, and the gray-white mass was 3.4×3cm. There was no capsule around, the texture was hard, there was a small amount of hemorrhagic necrosis, the tumor was 0.6cm away from the liver margin, and the liver was not obviously cirrhosis; gallbladder 7.6×2.6 Cm, wall thickness 0.2-0.4 cm, rough mucosa. The	1.(right liver lobe)liver cell cancer, thick trabecular type, grade Ⅲ, MVI rate=M0;2.chronic hepatitis G1 S1;3.chronic cholecystitis, the companion gland lump kind increases to living.	Primary liver cancer
318	Male	47	The cancer tissue arrangement is mainly composed of thick trabecular type, the cancer cells are polygonal, the nucleus is deeply stained, the peritoneum is not enveloped, no vascular tumor thrombus is formed, the tumor cells grow, and the remaining liver has no false lobular structure. Special staining: Masson (+), AB (-), reticular fiber staining (+).	The liver specimens were 5.1×4.7×2.2cm, and the gray-white mass was 1.3×1.1cm. There was no obvious capsule around the skin. There was a small amount of hemorrhagic necrosis. The tumor was adjacent to the liver margin, and the liver was not cirrhotic. The	1.(right liver lobe)small liver cell cancer, thick trabecular type, grade Ⅲ, MVI rate=M0;2.chronic hepatitis G1 S2.	Primary liver cancer
319	Male	61	The arrangement of cancerous tissue is mainly thick trabecular type, the cancer cells are polygonal, the nucleus is deeply stained, the flaky hemorrhagic necrosis is seen, the pericardial capsule is broken, no vascular tumor thrombus is formed, the tumor cells grow, and the remaining liver has no false lobular structure. The gallbladder is chronically inflammatory. Special staining: Masson (+), A…	The liver specimen was 7.4×4.7×3.2cm, and the gray-white nodules were 2.2×1.6cm. There were fine capsules around the skin, a small amount of bleeding, the nodules were 0.4cm away from the liver, and the liver was not cirrhosis. The gallbladder was 7.4×2.9cm. The wall thickness is 0.1-0.3 cm and the mucosa is rough. The	1.(right liver lobe)small liver cell cancer, thick trabecular type, grade Ⅲ, MVI rate=M0;2.chronic hepatitis G1 S3;3.chronic cholecystitis.	Primary liver cancer
320	Male	53	The cancer tissue is arranged in a thick trabecular type. The cancer cells are polygonal, the cytoplasm is translucent, and the nucleus is deeply stained. The flaky hemorrhage and necrosis are seen. The peritoneal capsule has a breakthrough. No vascular tumor thrombus is formed, tumor cells grow, and the remaining liver No false leaflet structure. Special staining: Masson (+), AB (-), reticular f…	The liver specimen was 9.6×8.3×6.2cm, and the gray-white mass was 4.1×3.2cm. There was a fine capsule around the skin, and there was a small amount of bleeding. The tumor was 0.9cm away from the liver margin, and the liver was not cirrhotic. The	1.(right liver lobe)liver cell cancer, transparent cell type, grade Ⅲ, MVI rate=M0;2.chronic hepatitis G1 S2.	Primary liver cancer
321	Female	37	The cancer tissue arrangement is mainly composed of thick trabecular type, the cancer cells are polygonal, the nucleus is deeply stained, and the flaky hemorrhagic necrosis is seen. The pericardial capsule has a breakthrough, the small area near the capsule grows, no vascular tumor thrombus is formed, and the tumor cell grows. The remaining liver has no false lobular structure; the gallbladder is…	The liver specimen was 4.6×3.8×2.3cm, and the gray-white mass was 2.4×2.2cm. There was a fine capsule around the skin. There was a small amount of bleeding. The tumor was adjacent to the liver margin. There was no obvious cirrhosis of the liver. The gallbladder was 6.7×3.2cm, and the wall thickness was 0.3. -0.5cm, the mucous membrane is rough. The	1.(left liver lobe)small liver cell cancer, thick trabecular type, grade Ⅲ, MVI rate=M0;2.chronic hepatitis G1 S1;3.chronic cholecystitis.	Primary liver cancer
322	Male	58	The arrangement of cancerous tissue is mainly thick trabecular type, the cancer cells are polygonal, the nucleus is deeply stained, the flaky hemorrhagic necrosis is seen, the pericardial capsule is broken, no vascular tumor thrombus is formed, the tumor cells grow, and the remaining liver has no false lobular structure. . Special staining: Masson (+), AB (-), reticular fiber staining (+).	The liver specimen was 7.1×5×4.3cm, and the gray-white mass was 4.1×3.3cm. There were some capsules around the tumor. The tumor was 0.9cm away from the hepatic margin. The remaining liver was small nodular cirrhosis.	1.(right liver lobe)liver cell cancer, thick trabecular type, grade Ⅲ, MVI rate=M0;2.chronic hepatitis G1 S2.	Primary liver cancer

## Sheet: G2 HCC
Case Number	Gender	Age	Microscopic findings	Macroscopic appearance	Pathologic diagnosis	Clinical diagnosis
1	Male	49	The arrangement of cancerous tissue is mainly thick trabecular type, the cancer cells are polygonal, the nucleus is deeply stained, and the flaky hemorrhagic necrosis is observed. There is invasion in the local capsule of the peritumoral area. A small amount of small cancerous foci grows next to the capsule and the microvascular tumor thrombus (MVI) Formation, the residual liver has no false lobu…	10.1×6.9×6.1cm, the gray-white mass can be seen in the margin of 5×3.7cm, there is a fine capsule around, there is a small amount of hemorrhagic necrosis, the tumor is adjacent to the liver cutting edge, the liver is not obviously cirrhosis; the gallbladder is 7.8×3.3cm, the wall thickness is 0.1 -0.2cm, the mucous membrane is rough.	1.(right liver lobe)the relapse sex liver cell cancer, thick trabecular type, grade Ⅲ, MVI rate=M1;the 2. the the hepatitis G2 S2 of the chronic;the 3. chronic cholecystitis.	Primary liver cancer
2	Male	62	The cancer tissue arrangement is mainly composed of thin trabecular type, some thick trabecular type, the cancer cells are polygonal, the nucleus is mildly shaped, the peritumoral capsule is relatively intact, occasionally the vascular tumor thrombus is formed, the tumor cell growth is not seen at the margin, and the remaining liver is not False leaflet structure. Special staining: Masson (+), AB…	10.1×7.3×5cm, the gray-white mass was 3.1×2.4cm in the cut surface, and there was a fine capsule around the tumor. The tumor was 0.3cm away from the liver cutting edge, and there was no obvious cirrhosis in the remaining liver.	1.(liver)liver cell cancer, thin trabecular type, grade Ⅱ;the 2. the the hepatitis G2 S2 of the chronic.	Primary liver cancer
3	Male	52	The arrangement of cancerous tissue is mainly composed of thick trabecular type, local fibrous interstitial is rich, cancer cells are polygonal, and the nucleus is deeply stained. The flaky hemorrhagic necrosis is observed. There is no capsule in the peritumoral area, and the nodular fusion grows. See a small number of microvascular tumor thrombus. Invasion (MVI), the residual liver has no false …	10.1×7.6×3.2cm, the gray-white mass was 5×4.1cm in the cut surface, there was no obvious capsule around, there was a small amount of hemorrhagic necrosis, and multiple satellites with diameter 0.2-0.4cm could be seen next to the main tumor. The tumor was adjacent to the liver cutting margin, and the remaining liver was not. Cirrhosis of the liver. See also the top liver tissue 2.4 × 2.2 × 1.7cm, …	1.(right liver lobe)liver cell cancer, thick trabecular type, grade Ⅲ, MVI rate=M2;the 2. the the hepatitis G2 S1 of the chronic.	Primary liver cancer
4	Male	46	The arrangement of cancerous tissue is mainly thick trabecular type, the cancer cells are polygonal, the nucleus is deeply stained, and the flaky hemorrhage and necrosis can be seen. The pericardial capsule has a breakthrough. The growth of small cancerous foci and the formation of vascular tumor thrombus can be seen next to the capsule. False leaflet structure, a small amount of hepatic steatosi…	10.1×7.8×4.6cm, the gray-white mass was 4.1×3.6cm in the cut surface, there was a fine capsule around the skin, there was hemorrhagic necrosis, the tumor was 1.9cm away from the liver cutting edge, and the liver had no obvious cirrhosis. See also a hilar lymph node, size 2.9 × 1.4 × 1.2cm.	1.(right liver lobe)liver cell cancer, thick trabecular type, grade Ⅲ;the 2. the the hepatitis G2 S2 of the chronic.	Primary liver cancer
5	Female	54	The arrangement of cancerous tissue is mainly thick trabecular type, the cancer cells are polygonal, the nucleus is deeply stained, and the flaky hemorrhage and necrosis are seen. The pericardial capsule has a breakthrough, the small lesion grows next to the capsule and the microvascular tumor thrombus (MVI) forms. And the portal vein tumor thrombus form the same as the main tumor, and the remain…	10.1×7×4.3cm, the gray-white mass was 5×4.2cm in the cut surface, there was no capsule around, there was hemorrhagic necrosis, and the 1.4×1.1cm satellite spot was visible next to the main tumor. The tumor was adjacent to the liver cutting edge, and the liver was not obviously cirrhotic; the portal vein Tumor plug tissue, size 0.3 × 0.2 × 0.1cm.	1.(left liver lobe)liver cell cancer, thick trabecular type, grade Ⅲ, MVI rate=M2;the 2. the the hepatitis G2 S3 of the chronic.	Primary liver cancer
6	Female	48	The arrangement of cancerous tissue is mainly thick trabecular type, the cancer cells are polygonal, the nucleus is deeply stained, and the flaky hemorrhagic necrosis is seen. The peritumoral capsule is relatively intact, and a small amount of microvascular thrombus invasion (MVI) is seen next to the cancer. Complete pseudo-lobular structure; gallbladder is chronic inflammation, and hyperplasia i…	10.1×8.3×3.9cm, the gray-white mass was 2.1×1.9cm in the cut surface, and there was a fine capsule around the tumor. The tumor was 0.6cm away from the liver cutting margin, and the remaining liver was mild cirrhosis. The gallbladder is 8.9×3.2cm, and the wall thickness is 0.1-0.2cm. The sediment-like stones are visible in the capsule, and the mucosa is rough.	1.(right liver lobe)the small liver cell cancer, thick trabecular type, grade Ⅲ, MVI rate=M1;the 2. the the hepatitis G2 S4 of the chronic;the 3. the chronic calculus gall bladder is burning, the companion gland muscle disease.	Primary liver cancer
7	Female	62	The arrangement of cancerous tissue is mainly thick trabecular type, the cancer cells are polygonal, the nucleus is deeply stained, and the flaky hemorrhagic necrosis is seen. There is a capsule in the peritumoral area, a small lesion and a vascular tumor thrombus are formed next to the capsule, and no tumor cells are found in the margin. Growth, residual liver without pseudo-lobular structure, h…	10.2 × 6.6 × 5.4cm, the cut surface can be seen 2.6 × 1.7cm gray and white, surrounded by a slender capsule, hemorrhagic necrosis, tumor thrombus visible in the blood vessels, adjacent to the liver cutting edge, no liver cirrhosis.	1.(right liver lobe)the small liver cell cancer, thick trabecular type, grade Ⅲ;the 2. the the hepatitis G2 S3 of the chronic.	Primary liver cancer
8	Male	29	The cancer tissue arrangement is mainly composed of thick trabecular type, the cancer cells are polygonal, the nucleus is deeply stained, and there is multifocal growth. A small number of vascular cancer thrombi are formed, no tumor cells grow at the margin, and the remaining liver has no false lobular structure. Special staining: Masson (+), AB (-), reticular fiber staining (+). Chronic inflamma…	10.2×6.8×4.3cm, the gray-white mass was 4.1×2.7cm in the cut surface, there was no obvious capsule around, there was hemorrhagic necrosis, the tumor was 1.1cm away from the liver margin, the liver was not cirrhosis; the gallbladder was 8.1×4.1cm, the wall thickness was 0.2- 0.4cm, the mucous membrane is rough.	1.(middle lobe of liver leaf)liver cell cancer, thick trabecular type, grade Ⅲ;the 2. the the hepatitis G2 S2 of the chronic;the 3. chronic cholecystitis.	Primary liver cancer
9	Male	74	The cancer tissue arrangement is mainly composed of thick trabecular type, the cancer cells are polygonal, the nucleus is deeply stained, the pericardial capsule has a breakthrough, a small number of vascular cancer thrombi are formed, the tumor cells are not seen at the margin, and the remaining liver has no pseudo-lobular structure. Special staining: Masson (+), AB (-), reticular fiber staining…	10.2×6×3.7cm, the gray-white mass was 3.9×3.1cm in the cut surface, and there was a fine capsule around the tumor. The tumor was 0.4cm away from the liver cutting edge, and the liver was not cirrhotic.	1.(right liver lobe)liver cell cancer, thick trabecular type, grade Ⅲ;the 2. the the hepatitis G2 S3 of the chronic.	Primary liver cancer
10	Female	64	The arrangement of cancerous tissue is mainly composed of thick trabecular type, the cancer cells are polygonal, the nucleus is deeply stained, the transparent degeneration is obvious, the peritumoral capsule is broken, and a small number of vascular tumor thrombus is formed in the liver tissue adjacent to the capsule. The remaining liver has no false lobular structure. . The gallbladder is chron…	10.2×7.3×4.1cm, the gray-white mass was 3.3×2.7cm in the cut surface, the peripheral part of the capsule was covered, there was hemorrhagic necrosis, the tumor was adjacent to the liver cutting edge, and the remaining liver had no obvious cirrhosis; the gallbladder was 8.2×3.3cm, and the wall thickness was 0.2-0.3cm. The mucosa is rough and no obvious polyps are seen.	1.(left liver lobe)liver cell cancer, transparent cell type, grade Ⅲ;the 2. the the hepatitis G2 S3 of the chronic;the 3. chronic cholecystitis.	Primary liver cancer
11	Female	43	The arrangement of cancerous tissue is mainly thick trabecular type, the cancer cells are polygonal, see a small number of multi-nuclear giant cells, the nucleus is deeply stained, and the abnormal shape is obvious. The flaky hemorrhagic necrosis is seen, the pericardial capsule is broken, and there is a small cancerous foci next to the capsule. Growth, multifocal fusion growth, see <5 microvascu…	10.2 × 7.3 × 4cm, visible gray and white mass 5 × 5cm, peripheral part of the capsule, hemorrhagic necrosis, tumor adjacent to the liver margin, residual liver without liver cirrhosis; gallbladder 9.2 × 3.2cm, wall thickness 0.2-0.4cm, rough mucosa .	1.(middle lobe of liver leaf)liver cell cancer, thick trabecular type, Ⅲ -grade Ⅳ, MVI rate=M1;the 2. the the hepatitis G2 S2 of the chronic;the 3. chronic cholecystitis.	Primary liver cancer
12	Male	44	The cancer tissue arrangement is mainly composed of thick trabecular type, the cancer cells are polygonal, the nucleus is deeply stained, and there is multifocal growth. A small number of vascular cancer thrombi are formed, no tumor cells grow at the margin, and the remaining liver has no false lobular structure; the gallbladder is Chronic inflammation changes. Special staining: Masson (+), AB (-…	10.2×7.4×4cm, the gray-white mass was 4.6×3.2cm at the margin, there was no obvious capsule around, there was a small amount of hemorrhage, it was multi-nodular, the tumor was adjacent to the liver cutting edge, the liver was not cirrhosis; the gallbladder was 6.3×2.8cm, The wall thickness is 0.2-0.4 cm and the mucosa is rough.	1.(right liver lobe)liver cell cancer, thick trabecular type, grade Ⅲ;the 2. the the hepatitis G2 S2 of the chronic;the 3. chronic cholecystitis.	Primary liver cancer
13	Male	44	The cancer tissue arrangement is mainly composed of thick trabecular type, some pseudo-denoid type, the cancer cells are polygonal, the nucleus is deeply stained, and the flaky hemorrhagic necrosis is seen. There is no capsule in the peritumoral area, and the nodular fusion grows. See the intracapsular microvessel. The tumor thrombus (MVI) was formed, and no tumor cell growth was observed at the …	10.2 × 7.6 × 4.1cm, the cut surface can be seen 2.3 × 2.1cm gray, white no obvious envelope, the texture is slightly hard, a small amount of hemorrhagic necrosis, the tumor adjacent to the liver cutting edge, the liver without cirrhosis.	1.(left liver lobe)the small liver cell cancer, thick trabecular type, grade Ⅲ, MVI rate=M1;the 2. the the hepatitis G2 S2 of the chronic.	Primary liver cancer
14	Male	65	The arrangement of cancerous tissue is mainly thick trabecular type, the cancer cells are polygonal, the nucleus is deeply stained, and the flaky hemorrhagic necrosis is observed. The pericardial part of the capsule is coated, and some cancer tissues infiltrate and grow to the surrounding liver tissue, showing the formation of bile duct and vascular tumor thrombus. There was no growth of tumor ce…	10.2 × 7.8 × 4.3cm, the face can be seen as a gray-white mass 5 × 4.8cm, there are some capsules around, there is hemorrhagic necrosis, the tumor is adjacent to the liver cutting edge, the tumor can be seen in the vessel, the liver is not cirrhosis; the gallbladder is 9.7 × 3.2cm, The wall thickness is 0.2-0.4 cm and the mucosa is rough.	1.(left liver lobe)liver cell cancer, thick trabecular type, grade Ⅲ;the 2. the the hepatitis G2 S2 of the chronic;the 3. chronic cholecystitis, the companion cholesterol polyp.	Primary liver cancer
15	Female	59	The arrangement of cancerous tissue is mainly thick trabecular type, the cancer cells are polygonal, the nucleus is deeply stained, and the multi-focal growth is observed. The microvascular tumor thrombus and the foci are seen in the distant cancer; the tumor cells are not seen in the margin, and the residual liver has no false lobular structure. The morphology of the cholangiocarcinoma tumor is …	10.2 × 7.8 × 5.6cm, visible gray and white mass 3.1 × 2.6cm, no obvious envelope around, scattered growth, residual liver dark green; gallbladder 6.3 × 2.7cm, wall thickness 0.2-0.5cm, rough mucosa. Cholangiocarcinoma thrombus tissue 2.1 × 1.4 × 1cm.	1.(middle lobe of liver leaf)liver cell cancer, thick trabecular type, grade Ⅲ;the 2. the the hepatitis G2 S3 of the chronic;the 3. chronic cholecystitis.	Primary liver cancer
16	Male	51	The arrangement of cancerous tissue is mainly thick trabecular type, the cancer cells are polygonal, the nucleus is deeply stained, and the flaky hemorrhage and necrosis are seen. The pericardial capsule has a breakthrough, the small cancerous foci grows next to the capsule, and the small cancerous foci are visible in the adjacent liver tissue. No microvascular thrombosis (MVI) was observed, and …	10.2 × 7 × 3.1cm, the cut surface can be seen as gray and white mass 3 × 2.6cm, the surrounding part of the capsule, a small amount of hemorrhagic necrosis, the tumor is 3.7cm away from the liver margin, the liver without cirrhosis.	1.(left liver lobe)the small liver cell cancer, thick trabecular type, grade Ⅲ, MVI rate=M0;the 2. the the hepatitis G2 S3 of the chronic.	Primary liver cancer
17	Male	48	The arrangement of cancerous tissue is mainly thick-trabecular type, the cancer cells are polygonal, the nucleus is deeply stained, and large-scale coagulative necrosis is observed. There is no capsule in the peritumoral area, no microvascular thrombus invasion (MVI), no residual lobular structure in the remaining liver. . Special staining: Masson (+), AB (-), reticular fiber staining (+).	10.2×7×4.3cm, the gray-white mass was 6.4×4.6cm in the cut surface, there was no capsule around, there was severe hemorrhagic necrosis, the tumor was adjacent to the liver cutting edge, and the liver was not cirrhotic.	1.(right liver lobe)liver cell cancer, thick trabecular type, grade Ⅲ, MVI rate=M0;the 2. the the hepatitis G2 S2 of the chronic.	Primary liver cancer
18	Female	59	The tumor is multifocal, the cancer tissue is mainly composed of thick trabecular type, a small number of pseudo glandular structures, the cancer cells are polygonal, the nucleus is deeply stained, and some of the cells are transparent, showing flaky hemorrhagic necrosis, pericardial part of the capsule, and cancer. More vascular cancer thrombi were formed in the liver tissue, and the residual li…	10.2×7×4.3cm, the gray surface of the cut surface can be seen as 5×4.3cm, there are some capsules around, there is bleeding and a small amount of necrosis, 2.2×2cm cyst can be seen at 2.1cm from the main tumor, the inner wall is smooth, the wall thickness is 0.1cm, and the tumor is adjacent. Liver cutting edge, no significant cirrhosis of the liver.	1.(left liver lobe)liver cell cancer, thick trabecular type, grade Ⅲ;the 2. the the hepatitis G2 S2 of the chronic;3.(left liver lobe)the liver bag is swollen.	Primary liver cancer
19	Male	53	The arrangement of cancerous tissue is mainly thick trabecular type, the cancer cells are polygonal, the nucleus is deeply stained, and the flaky hemorrhagic necrosis is seen. The peritumoral capsule has a breakthrough. No microvascular thrombus (MVI) is formed, and no tumor cell growth is observed at the margin. The remaining liver has no false lobular structure, and the hepatic cell steat is sc…	10.2 × 7 × 5.9cm, visible grayish white nodules 1.3 × 1cm, a part of the envelope around the nodules, nodules adjacent to the liver cutting edge, a nodule visible at the suture, diameter 0.4cm, no liver cirrhosis of the liver; gallbladder 7.6 × 4.2 cm, wall thickness 0.2-0.4 cm, rough mucosa.	1.(right liver lobe)liver cell cancer, thick trabecular type, grade Ⅲ, MVI rate=M0;the 2. the the hepatitis G2 S3 of the chronic;the 3. chronic cholecystitis.	Primary liver cancer
20	Male	69	The arrangement of cancerous tissue is mainly thick trabecular type, the cancer cells are polygonal, the nucleus is deeply stained, the flaky hemorrhagic necrosis is seen, the peritoneal capsule is broken, the small cancerous foci grow next to the capsule, and no microvascular thrombosis is observed. ), the residual liver is incomplete pseudo-lobular structure; the gallbladder is chronic inflamma…	10.2×8.3×4.1cm, the gray-white mass was 3.6×3.1cm, the peripheral part of the capsule, the tumor adjacent to the liver margin, the liver was mild cirrhosis; the gallbladder was 6.7×2.9cm, the wall thickness was 0.2-0.3cm, and the mucosa was rough. .	1.(right liver lobe)liver cell cancer, thick trabecular type, grade Ⅲ, MVI rate=M0;the 2. the the hepatitis G2 S4 of the chronic;the 3. chronic cholecystitis.	Primary liver cancer
21	Male	46	The arrangement of cancerous tissue is mainly thick trabecular type, the cancer cells are polygonal, the nucleus is deeply stained, and the transparency becomes obvious. The flaky hemorrhagic necrosis is seen, the peritoneal capsule is broken, the vascular tumor thrombus is formed in the capsule, and the remaining liver is free. Leaflet structure. Special staining: Masson (+), AB (-), reticular f…	10.2 × 8.3 × 5.7cm, gray-white mass can be seen on the cut surface, the peripheral part of the capsule, there is hemorrhagic necrosis, and the liver has no obvious cirrhosis.	1.(right liver lobe)liver cell cancer, transparent cell type, grade Ⅲ;the 2. the the hepatitis G2 S2 of the chronic.	Primary liver cancer
22	Male	67	The arrangement of cancerous tissue is mainly thick trabecular type, the cancer cells are polygonal, the nucleus is deeply stained, and the flaky hemorrhagic necrosis is seen. There is no breakthrough in the peri-cancer of the cancer, and there are several small cancerous foci growing next to the cancer. See multiple microvascular tumor thrombus. Invasion (MVI), no residual lobular structure of t…	10.2×8.4×3cm, the gray-white mass was 4.2×3.1cm in the cut surface, there was no obvious envelope around the skin, there was hemorrhagic necrosis, the tumor was adjacent to the liver cutting edge, and a gray-white nodule was visible at 1.1cm from the main tumor, with a diameter of 0.6cm. A cyst of 0.3 cm was seen beside the main tumor, with a diameter of 0.2 cm. The liver was not cirrhotic.	1.(left liver lobe)liver cell cancer, thick trabecular type, grade Ⅲ, MVI rate=M2;2.(left liver lobe)the liver bag is swollen;the 3. the the hepatitis G2 S2 of the chronic.	Primary liver cancer
23	Male	49	The cancer tissues are arranged in pseudo-gland type, the cancer cells are polygonal, and the nucleus is deeply stained. The flaky hemorrhagic necrosis is observed. There is no capsule in the peritumoral area, and there is multifocal growth. No growth of tumor cells is seen in the margin. Pseudolobular structure; tumor thrombus tumor morphology is the same as the main tumor; gallbladder is chroni…	10.2 × 8.4 × 6.1cm, visible gray-white mass 5 × 3.2cm, no obvious envelope around, no nodular, hemorrhagic necrosis, tumor thrombus visible in the blood vessels, adjacent to the liver cutting edge, liver and liver without liver cirrhosis; The gallbladder is 7.4×3.2cm, the wall thickness is 0.2-0.3cm, and the mucosa is rough.	1.(right liver lobe)liver cell cancer, the leave gland tube type, grade Ⅲ;the 2. the the hepatitis G2 S2 of the chronic;the 3. chronic cholecystitis.	Primary liver cancer
24	Male	42	The arrangement of cancerous tissue is mainly thick trabecular type, the cancer cells are polygonal, the nucleus is deeply stained, and the flaky hemorrhagic necrosis is seen. The pericardial capsule has a breakthrough, the small cancerous foci grow next to the capsule, and the tumor cells grow without cutting edge. The remaining liver has no false leaflet structure. Special staining: Masson (+),…	10.2×9.3×4.7cm, the gray-white mass was 2.4×1.9cm in the cut surface, there was a fine capsule around the tumor, the tumor was adjacent to the liver cutting edge, and the liver was not cirrhotic.	1.(right caudate lobe of liver)the small liver cell cancer, thick trabecular type, grade Ⅲ;the 2. the the hepatitis G2 S1 of the chronic.	Primary liver cancer
25	Male	38	The arrangement of cancerous tissue is mainly thick trabecular type, the cancer cells are polygonal, the nucleus is deeply stained, and the flaky hemorrhagic necrosis is seen. The pericardial capsule has a breakthrough, the small lesion is next to the capsule, and the tumor cells are not seen in the margin. No false lobular structure; the yellow nodules next to the main tumor are composed of matu…	10.2 × 9.7 × 5.6cm, the face can be seen as a gray-white mass 5 × 4.6cm, there is a fine capsule around, a small amount of hemorrhagic necrosis, 0.8 × 0.6cm yellow nodules can be seen next to the main tumor, the tumor is adjacent to the liver cutting edge, the liver has no obvious liver hardening.	1.(right liver lobe)liver cell cancer, thick trabecular type, grade Ⅲ;the 2. the the hepatitis G2 S1 of the chronic.	Primary liver cancer
26	Male	53	The cancer tissue arrangement is mainly composed of thick trabecular type, the cancer cells are polygonal, the nucleus is deeply stained, and the flaky hemorrhage and necrosis are observed. The peritumoral capsule is partially invaded, no microvascular thrombus invasion (MVI) is observed, and the residual liver has no false lobular structure. . Special staining: Masson (+), AB (-), reticular fibe…	10.2×9×4.3cm, the gray-white mass was 2.6×2cm in the cut surface, there was a fine capsule around, there was a small amount of hemorrhagic necrosis, the tumor was 1.6cm away from the liver cutting edge, and the liver had no obvious cirrhosis.	1.(right liver lobe)the small liver cell cancer, thick trabecular type, grade Ⅲ, MVI rate=M0;the 2. the the hepatitis G2 S2 of the chronic.	Primary liver cancer
27	Male	48	The cancer tissue arrangement is mainly composed of agglomerate type, the cancer cells are polygonal, the nucleus is deeply stained, the peritoneal area has a capsule, the small cancerous area grows next to the capsule, the tumor cells are not seen at the margin, and the remaining liver has no false lobular structure. . Special staining: Masson (+), AB (-), reticular fiber staining (+).	10.3×4×2.7cm, the gray-white nodules were 2.1×1.4cm in the cut surface, and there was a fine capsule around the nodules. The nodules were 1.4cm away from the liver margin, and the liver was not cirrhotic.	1.(right liver lobe)the small liver cell cancer, regiment slice type, grade Ⅲ;the 2. the the hepatitis G2 S2 of the chronic.	Primary liver cancer
28	Male	55	The arrangement of cancerous tissue is mainly composed of thick trabecular type, and some of them are arranged in a thin trabecular type. The cancer cells are polygonal, and the nucleus is deeply stained. The flaky hemorrhagic necrosis is seen, the peritoneal capsule is broken, and the small cancerous foci grow next to the capsule. See vascular cancer thrombus formation, no growth of tumor cells …	10.3×5.2×4.1cm, the cut surface can be seen as gray, gray and green mass 4×2.4cm, there are some capsules around, there is hemorrhagic necrosis, the tumor is adjacent to the liver cutting edge, the liver has no obvious cirrhosis; the gallbladder is 8.1×3.7cm, the wall thickness is 0.1 -0.3cm, the mucous membrane is rough.	1.(left liver lobe)liver cell cancer, thick trabecular type, grade Ⅲ;the 2. the the hepatitis G2 S2 of the chronic;the 3. chronic cholecystitis, the companion gland muscle disease.	Primary liver cancer
29	Male	37	The arrangement of cancerous tissue is mainly thick trabecular type, the cancer cells are polygonal, the nucleus is deeply stained, the flaky hemorrhagic necrosis is seen, the peritumoral envelope is incomplete, the tumor and peripheral liver tissue have transitional transition, and no microvascular thrombus (MVI) is seen. Formed, the residual liver has no false lobular structure, and hepatic cel…	10.3×8.4×3.6cm, the gray-white mass was 2.6×2.4cm in the cut surface, and the peripheral part of the capsule was covered with a small amount of hemorrhagic necrosis. The tumor was 1.4cm away from the liver cutting margin, and the liver was not obviously cirrhotic.	1.(right liver lobe)the relapse sex liver cell cancer, thick trabecular type, grade Ⅲ, MVI rate=M0;the 2. the the hepatitis G2 S2 of the chronic;the 3. the liver cell the mid-degree fat change.	Primary liver cancer
30	Male	58	The arrangement of cancerous tissue is mainly thick trabecular type, the cancer cells are polygonal, the nucleus is deeply stained, the giant cells of the tumor are easy to see, the flaky hemorrhage and coagulative necrosis are seen, the pericardial capsule is broken, and the small cancerous foci grow along the capsule. It can be seen that vascular cancer thrombi is formed, and the remaining live…	10.3×9.9×6cm, the gray-white mass was 4.3×3.7cm in the cut surface, and the peripheral part of the capsule was covered with a small amount of hemorrhagic necrosis. The tumor was 0.4cm away from the hepatic margin. The remaining liver had no obvious cirrhosis.	1.(right liver lobe)liver cell cancer, thick trabecular type, grade Ⅳ;the 2. the the hepatitis G2 S2 of the chronic.	Primary liver cancer
31	Male	55	The cancer tissue arrangement is mainly composed of agglomerate type, some of the fine trabecular type, the cancer cells are polygonal, the nucleus is moderately shaped, the pericardial capsule has a local breakthrough, the small area near the capsule grows, the tumor edge does not show tumor cell growth, and the remaining liver No false lobular structure, hepatic foci. Special staining: Masson (…	10.4×6.9×4.1cm, the gray, white, gray and green masses were 2.7×2.4cm in the cut surface, and there were some capsules around the tumor. The tumor was 0.4cm away from the liver cutting edge, and the liver was not cirrhotic.	1.(right liver lobe)the small liver cell cancer, regiment slice type, grade Ⅲ;the 2. the the hepatitis G2 S2 of the chronic.	Primary liver cancer
32	Male	60	The cancer tissues are arranged in a group-like shape. The cancer cells are polygonal, the cytoplasm is translucent, and the nucleus is deeply stained. The flaky hemorrhagic necrosis is seen. There is a vascular tumor thrombus in the capsule. The peritoneal capsule has a breakthrough, and the margin does not show a tumor. The cells grow, the remaining liver has no pseudo-lobular structure, and th…	10.4×6×4.7cm, the gray-white mass was 5×3.4cm in the cut surface, there was a fine capsule around the skin, there was hemorrhagic necrosis, the tumor was 0.6cm away from the liver cutting edge, and the liver was not cirrhotic.	1.(right liver lobe)liver cell cancer, transparent cell type, grade Ⅲ;the 2. the the hepatitis G2 S2 of the chronic.	Primary liver cancer
33	Male	53	The arrangement of cancerous tissue is mainly thick-trabecular type, the cancer cells are polygonal, the nucleus is deeply stained, the peri-cancer has no capsule, and the local and peripheral liver tissues have transitional transition, showing multifocal growth, and a small number of vascular cancer thrombi are formed. No tumor cell growth was observed, and the remaining liver had no pseudo-lobu…	10.4×7.2×4.1cm, the gray-white mass was 3.7×2.6cm in the cut surface, there was no obvious capsule around, the texture was slightly hard, the tumor was 1.1cm away from the liver cutting edge, and the liver was not obviously cirrhotic.	1.(right liver lobe)liver cell cancer, thick trabecular type, grade Ⅲ;the 2. the the hepatitis G2 S2 of the chronic.	Primary liver cancer
34	Male	27	The arrangement of cancerous tissue is mainly thick trabecular type, the cancer cells are polygonal, the nucleus is deeply stained, and large coagulative necrosis (50%) is seen. The pericardial capsule has a breakthrough, and there is a small focal growth along the capsule. See vascular tumor thrombus. Forming, the cutting edge did not see the growth of tumor cells, and the remaining liver had no…	10.4×7.3×3.6cm, the gray-white mass was 4.1×3.2cm in the cut surface, there was no obvious capsule around, there was severe hemorrhagic necrosis, the tumor was adjacent to the liver cutting edge, and the liver was not cirrhotic.	1.(left liver lobe)the relapse sex liver cell cancer, thick trabecular type, grade Ⅲ, the accompany with biliary epithelial differentiation;the 2. the the hepatitis G2 S2 of the chronic.	Primary liver cancer
35	Male	51	The cancer tissue arrangement is mainly composed of thick trabecular type, some pseudo-denoid type, the cancer cells are polygonal, the nucleus is deeply stained, and the flaky hemorrhagic necrosis is seen. There is a breakthrough in the pericardial capsule, and no microvascular thrombosis (MVI) is observed. The remaining liver has no false leaflet structure. Special staining: Masson (+), AB (-),…	10.4×7.3×4.9cm, the gray-white mass was 3.8×3.1cm at the margin, and there was a part of the capsule around it. There was a small amount of bleeding. The tumor was adjacent to the liver cutting edge, and the liver had no obvious cirrhosis.	1.(left liver lobe)liver cell cancer, thick trabecular type, grade Ⅲ, MVI rate=M0;the 2. the the hepatitis G2 S2 of the chronic.	Primary liver cancer
36	Male	73	The cancer tissue arrangement is mainly composed of thick trabecular type, containing fibrous interstitial, the cancer cells are polygonal, the nucleus is deeply stained, there is no capsule in the peritumoral, and there are multiple nodules. New small tumors can be seen next to the main tumor, occasionally vascular cancer The formation of the plug, no growth of the tumor cells in the margin, no …	10.4×7.3×4cm, the gray-white mass was 2.2×1.6cm in the cut surface, there was no obvious capsule around, there was hemorrhagic necrosis, the tumor was 2.1cm away from the liver margin, the liver was not cirrhosis; the gallbladder was 7.2×3.1cm, the wall thickness was 0.2-0.4 Cm, the mucous membrane is rough.	1.(right liver lobe)liver cell cancer, thick trabecular type, Igrade II;2.chronic hepatitis G2 S1;3.chronic cholecystitis.	Primary liver cancer
37	Male	44	The arrangement of cancerous tissue is mainly thick trabecular type, the cancer cells are polygonal, the nucleus is deeply stained, and the flaky hemorrhage and necrosis are seen. The pericardial capsule has a breakthrough, and there is a small focal growth near the capsule. A small amount of vascular cancer thrombus is formed. See tumor cell growth, no residual lobular structure in the remaining…	10.4×7.8×4.1cm, the gray-white mass was 2.7×2.5cm at the margin, there was no obvious capsule around, the texture was slightly hard, there was hemorrhagic necrosis, and the liver was not cirrhotic.	1.(right liver lobe)liver cell cancer, thick trabecular type, grade Ⅲ;the 2. the the hepatitis G2 S2 of the chronic.	Primary liver cancer
38	Male	67	The arrangement of cancerous tissue is mainly composed of thick trabecular type, a small number of pseudo-dendritic structures, and the cancer cells are polygonal, and the nucleus is deeply stained. The flaky hemorrhagic necrosis is observed, the peritumoral capsule is invaded, and the small cancerous tumor and vascular tumor thrombus are visible in the capsule. Formed, the residual liver has no …	10.4×7.8×4.3cm, the gray-white mass was 4.5×3.7cm in the cut surface, the peripheral part of the capsule was covered with hemorrhage and necrosis, the tumor was 0.9cm away from the hepatic margin, and the liver was not obviously cirrhotic.	1.(right liver lobe)liver cell cancer, thick trabecular type, grade Ⅲ;the 2. the the hepatitis G2 S3 of the chronic.	Primary liver cancer
39	Male	54	The arrangement of cancerous tissue is mainly thick trabecular type, the cancer cells are polygonal, the nucleus is deeply stained, and the flaky hemorrhage and necrosis are observed. There is no capsule in the peritumoral area, and there is multifocal growth. Microvascular stalk invasion (MVI) is observed. Pseudolobular structure; the tumor morphology of the main tumor nodules is the same as the…	10.4×9.2×5.4cm, the gray-white mass was 2.1×1.7cm in the cut surface, there was no obvious capsule around, there was hemorrhagic necrosis, the tumor was 1.1cm away from the liver cutting edge, and the gray-white nodule was 1.6×1.4 from the side of the main tumor. Cm, residual liver without cirrhosis.	1.(right liver lobe)liver cell cancer, thick trabecular type, grade Ⅳ, MVI rate=M2;the 2. the the hepatitis G2 S1 of the chronic.	Primary liver cancer
40	Female	42	The arrangement of cancerous tissue is mainly thick trabecular type, the cancer cells are polygonal, the nucleus is deeply stained, and some of them are transparent and degeneration. The flaky hemorrhage and necrosis can be seen. The pericardial capsule has a breakthrough, and there is a small foci near the capsule. A small amount of microvascular tumor thrombus can be seen. MVI) formed, the resi…	10.4×9×4.1cm, the gray-white mass was 4.2×3.6cm in the cut surface, the peripheral part of the capsule was covered with a small amount of hemorrhage, the tumor was adjacent to the liver cutting edge, and the liver was not obviously cirrhosis; the gallbladder was 7.4×3.3cm, and the wall thickness was 0.1-0.3cm. The mucous membrane is rough.	1.(right liver lobe)liver cell cancer, thick trabecular type, grade Ⅲ, MVI rate=M1, the accompany with biliary epithelial differentiation;the 2. the the hepatitis G2 S2 of the chronic;the 3. chronic cholecystitis.	Primary liver cancer
41	Male	42	The arrangement of cancerous tissue is mainly thick trabecular type, the cancer cells are polygonal, the nucleus is deeply stained, the pericarcinoma is multifocal, the vascular cancer thrombus is scattered, the tumor cells are not seen in the margin, and the residual liver has no false lobule structure; The 2 nodules and tumor thrombi adjacent to the main tumor were the same as the main tumor. S…	10.4×9×5cm, the gray-white mass was 5×4.1cm in the cut surface, there was no obvious capsule around, there was hemorrhagic necrosis, the tumor was adjacent to the liver cutting edge, the tumor thrombus was visible in the blood vessel, and the omental adhesion was visible on the tumor surface. Two nodules can be seen at the cm, the size is 1.2×1cm, 0.4×0.5cm, and the liver is not cirrhotic; the tu…	1.(right liver lobe)liver cell cancer, thick trabecular type, grade Ⅲ;the 2. the the hepatitis G2 S1 of the chronic.	Primary liver cancer
42	Female	36	The cancer tissue is arranged in a thin trabecular type. The cancer cells are polygonal, and the nucleus is deeply stained. The flaky hemorrhage and necrosis are observed. The peritumoral capsule is incomplete. The tumor and peripheral liver tissue have transitional transition. No microvascular tumor thrombus (MVI) is found. Formed, the residual liver has no false leaflet structure. Special stain…	10.6×6.4×4.1cm, the gray-white mass was 2.7×2.4cm in the cut surface, the peripheral part of the capsule was covered with hemorrhage and necrosis, the tumor was 0.9cm away from the liver cutting margin, and the liver was not obviously cirrhotic.	1.(left liver lobe)the small liver cell cancer, thin trabecular type, grade Ⅱ, MVI rate=M0;the 2. the the hepatitis G2 S2 of the chronic.	Primary liver cancer
43	Male	67	The cancer tissue is arranged in a thin trabecular type. The cancer cells are polygonal, and the nucleus is deeply stained. The flaky hemorrhagic necrosis is seen, the peritoneal capsule is broken, no microvascular thrombosis is invaded (MVI), and the remaining liver has no false lobular structure. The gallbladder is chronically inflammatory. Special staining: Masson (+), AB (-), reticular fiber …	10.6×6×4.2cm, the green lumps of 3.9×3.3cm can be seen on the cut surface, there is a fine capsule around the tumor, the tumor is adjacent to the liver margin, and the liver is not cirrhosis; the gallbladder is 9.9×4.8cm, the wall thickness is 0.2-0.4cm, and the mucosa is rough.	1.(middle lobe of liver leaf)the relapse sex liver cell cancer, thin trabecular type, grade Ⅲ, MVI rate=M0;the 2. the the hepatitis G2 S2 of the chronic;the 3. chronic cholecystitis.	Primary liver cancer
44	Male	66	The cancer tissue arrangement is mainly composed of thick trabecular type, part of pseudo-gland tube structure, the cancer cells are polygonal, the nucleus is deeply stained, and the flaky hemorrhage and necrosis are observed. The tumor grows multifocal, and the vascular tumor thrombus is formed. The tumor cells are not seen at the margin. Growing, the remaining liver has no false leaflet structu…	10.6 × 7.1 × 6.3cm, the gray-white mass of the cut surface can be seen 5 × 4.1cm, there is no obvious capsule around, there is more bleeding and a small amount of necrosis, the tumor is adjacent to the liver cutting edge, and the liver has no obvious cirrhosis.	1.(right liver lobe)liver cell cancer, thick trabecular type, grade Ⅲ;the 2. the the hepatitis G2 S2 of the chronic.	Primary liver cancer
45	Female	58	The arrangement of cancerous tissue is mainly thick trabecular type, the cancer cells are polygonal, the nucleus is deeply stained, and the flaky hemorrhage and necrosis are seen. There is no capsule in the peri-cancer, small cancerous lesions grow next to the cancer, and no microvascular thrombosis (MVI) is observed. The remaining liver has no false lobular structure; the gallbladder is chronica…	10.6×7.2×5.1cm, the gray-white mass was 2.4×1.7cm in the cut surface, there was no capsule around, there was a small amount of hemorrhagic necrosis, the tumor was 1.7cm away from the liver cutting edge, the liver was not cirrhosis; the gallbladder was 8.3×3.2cm, the wall thickness was 0.1- 0.3cm, the mucous membrane is rough.	1.(right liver lobe)the small liver cell cancer, thick trabecular type, grade Ⅲ, MVI rate=M0;the 2. the the hepatitis G2 S3 of the chronic;the 3. chronic cholecystitis.	Primary liver cancer
46	Male	67	The cancer tissue is arranged in a thin trabecular type. The cancer cells are polygonal, and the nucleus is deeply stained. The flaky hemorrhage and necrosis are seen. The peritumoral capsule is still intact. There is a transitional transition between the local and surrounding liver tissue. No obvious vascular cancer thrombus is formed. The remaining liver has no false leaflet structure. The gall…	10.6 × 7.2 × 5cm, visible gray surface nodules 1.9 × 1.7cm, surrounded by slender capsule, hemorrhagic necrosis, nodules from the liver margin 3.1cm, residual liver without obvious cirrhosis; gallbladder 9.1 × 3.2cm, wall thickness 0.2-0.4 cm, the mucous membrane is rough.	1.(right liver lobe)the relapse sex liver cell cancer, thin trabecular type, grade Ⅱ-Ⅲ ;2. chronic hepatitis, G2 S4;the 3. chronic cholecystitis, the companion gland muscle disease.	Primary liver cancer
47	Male	62	The arrangement of cancerous tissue is mainly thick trabecular type, the cancer cells are polygonal, the nucleus is deeply stained, the flaky hemorrhagic necrosis is seen, the peritumoral envelope is incomplete, the boundary between the tumor and the peripheral liver tissue is clear, and the adjacent side of the adjacent liver tissue is in the blood vessel. It can be seen that 1 microvascular tum…	10.6 × 7.3 × 6.2cm, the dark red mass of the cut surface can be seen 4 × 3.6cm, the peripheral part of the capsule, there are more hemorrhagic necrosis, the tumor is 0.4cm away from the liver margin, and the liver is mild cirrhosis.	1.(liver left outside leaf)the relapse sex liver cell cancer, thick trabecular type, grade Ⅲ, MVI rate=M1;the 2. the the hepatitis G2 S4 of the chronic.	Primary liver cancer
48	Male	50	The arrangement of cancerous tissue is mainly thick trabecular type, the cancer cells are polygonal, the nucleus is deeply stained, and the flaky hemorrhage and necrosis can be seen. The pericardial capsule has a breakthrough, and more small cancerous lesions and vascular tumor thrombus formation can be seen next to the capsule. The liver has no false leaflet structure. The gallbladder is chronic…	10.6×8×4.3cm, the gray-white mass was 3.7×3.2cm in the cut surface, there was a fine capsule around, there was a small amount of hemorrhagic necrosis, the tumor was adjacent to the liver cutting edge, the liver was not obviously cirrhosis; the gallbladder was 7.8×2.6cm, the wall thickness was 0.3- 0.4cm, the mucous membrane is rough.	1.(liver middle period)liver cell cancer, thick trabecular type, grade Ⅲ, MVI rate=M2;the 2. the the hepatitis G2 S2 of the chronic;the 3. chronic cholecystitis, the companion gland lump kind increases to living.	Primary liver cancer
49	Male	50	The cancer tissue arrangement is mainly composed of thick trabecular type, the cancer cells are polygonal, a small number of multi-nuclear giant cells, the nucleus is deeply stained, and the abnormal shape is obvious. Large-scale coagulability and hemorrhagic necrosis (70%) can be seen, and the peritumoral envelope is relatively complete. No microvascular thrombus invasion (MVI), no residual lobu…	10.6×8×4.7cm, the lumps can be seen 3.4×2.9cm, the cut surface is dark red, there is a slender capsule around, there is severe hemorrhagic necrosis, the tumor is adjacent to the liver cutting edge, and the liver has no obvious cirrhosis; see also the line liver tissue 2 × 1.6 × 0.8 cm, a dark red mass was observed on the cut surface. Gallbladder 6.3 × 3.2cm, wall thickness 0.2-0.3cm, rough mucosa.	1.(right liver lobe)liver cell cancer, thick trabecular type, grade Ⅲ, MVI rate=M0;the 2. the hepatitis G2 S2 of the chronic;3.(right liver lobe)the the sponge-like in shape afferent lump;the 4. chronic cholecystitis.	Primary liver cancer
50	Male	53	The arrangement of cancerous tissue is mainly composed of thick trabecular type, and pseudo-glandular tube structure is also seen. The cancer cells are polygonal, and the nucleus is deeply stained. The flaky hemorrhage and necrosis can be seen. The pericardial capsule has a breakthrough, and the capsule and the capsule are visible. Tumor growth, visible vascular cancer thrombus formation, no grow…	10.6 × 9.4 × 5cm, the face can be seen as a gray-white mass 5 × 4cm, there are some capsules around, there is hemorrhagic necrosis, the tumor is adjacent to the liver cutting edge, the liver is not obvious cirrhosis; gallbladder 8.2 × 3.1cm, wall thickness 0.2-0.5cm, The mucous membrane is rough.	1.(left liver lobe)liver cell cancer, thick trabecular type, grade Ⅲ;the 2. the hepatitis G2 S4 of the chronic;the 3. chronic cholecystitis.	Primary liver cancer
51	Male	40	The arrangement of cancerous tissue is mainly thick trabecular type, the cancer cells are polygonal, the nucleus is deeply stained, and the flaky hemorrhagic necrosis is seen. The peritoneal capsule has a breakthrough, the small lesion grows next to the capsule, and there are three vascular cancer thrombus formation near the adjacent cancer. There are more than three vascular cancer thrombi forme…	10.6×9.6×4.9cm, the gray-white mass can be seen as 4.3×4cm in the margin, there is a fine capsule around, there is hemorrhagic necrosis, the satellite is 0.7×0.5cm next to the main tumor, the liver is not cirrhosis; the abdominal nodule is 1.4× 1 x 1 cm.	1.(right liver lobe)liver cell cancer, thick trabecular type, grade Ⅲ;the 2. the hepatitis G2 S2 of the chronic.	Primary liver cancer
52	Female	40	The arrangement of cancerous tissue is mainly thick trabecular type, the cancer cells are polygonal, the nucleus is deeply stained, and the flaky hemorrhage and necrosis are observed. The pericardial part is coated, and there are more small cancerous foci near the capsule. The remaining liver has no false lobular structure. The gallbladder is chronically inflammatory. Special staining: Masson (+)…	10.6×9×5.2cm, the cut surface is grayish white, showing multiple nodules, the peripheral part of the capsule, a small amount of hemorrhagic necrosis, no obvious liver cirrhosis of the remaining liver; gallbladder 5.7×3.1cm, wall thickness 0.1-0.3cm, rough mucosa.	1.(liver middle period)liver cell cancer, thick trabecular type, grade Ⅲ, MVI rate=M2;the 2. the hepatitis G2 S2 of the chronic;the 3. chronic cholecystitis.	Primary liver cancer
53	Female	42	The arrangement of liver cancer tissue is mainly thick trabecular type, the cancer cells are polygonal, the nucleus is deeply stained, and the flaky hemorrhage and necrosis are seen. The pericardial capsule has a breakthrough. The satellite foci and vascular tumor thrombus are formed next to the capsule. Tumor cell growth, no residual lobular structure in the remaining liver; coagulative necrosis…	10.7×5.3×4cm, the gray-white mass was 3.4×2.8cm in the cut surface, there was part of the capsule around, there was hemorrhagic necrosis, the tumor was adjacent to the liver cutting edge, and the nodule was 1.5×1.2cm from the main tumor. No cirrhosis. See also iliac muscle tissue 1.7 × 1.4 × 0.8cm.	1.(left liver lobe)liver cell cancer, thick trabecular type, grade Ⅲ;the 2. the hepatitis G2 S4 of the chronic;3.(Ge muscle organization)the foreign body proud flesh Be swollen to form.	Primary liver cancer
54	Female	27	The arrangement of cancerous tissue is mainly thick trabecular type, the cancer cells are polygonal, the nucleus is deeply stained, and some of them are transparent. The flaky hemorrhage and necrosis are seen. The peritumoral capsule is basically intact. Occasionally, the vascular tumor thrombus is not seen. The remaining liver has no false leaflet structure. Special staining: Masson (+), AB (-),…	10.7×6.3×5.1cm, the gray-white mass was 3.4×3cm in the cut surface, and the peripheral part of the capsule was covered. The tumor was 1.1cm away from the hepatic margin. The remaining liver had no obvious cirrhosis.	1.(right liver lobe)liver cell cancer, thick trabecular type, grade Ⅲ;the 2. the hepatitis G2 S2 of the chronic.	Primary liver cancer
55	Male	62	The arrangement of cancerous tissue is mainly thick trabecular type, the cancer cells are polygonal, the nucleus is deeply stained, the tumor giant cells are easy to see, the flaky hemorrhagic necrosis is seen, the peritumoral envelope is incomplete, the boundary between the tumor and the surrounding liver tissue is clear, and the cancer is near The formation of vascular tumor thrombus is seen in…	10.7 × 6.5 × 5.1cm, the cut surface can be seen as a gray-white mass 5 × 5.1cm, the peripheral part of the capsule, there is hemorrhagic necrosis, the tumor is adjacent to the liver cutting edge, the liver has no obvious cirrhosis. The gallbladder is 9.4×3.6 cm, the wall thickness is 0.2-0.4 cm, and the mucosa is rough.	1.(right liver lobe)liver cell cancer, thick trabecular type, grade Ⅳ, MVI rate=M1;the 2. the hepatitis G2 S2 of the chronic;the 3. chronic cholecystitis.	Primary liver cancer
56	Male	50	The cancer tissue arrangement is mainly composed of thick trabecular type, the cancer cells are polygonal, the nucleus is deeply stained, and there is multifocal growth. A small number of vascular cancer thrombi are formed, no tumor cells grow at the margin, and the remaining liver has no false lobular structure. Special staining: Masson (+), AB (-), reticular fiber staining (+).	10.7×7.3×6cm, the gray-white mass was 2.6×1.9cm in the cut surface, there was no obvious capsule around, there was a small amount of bleeding, the tumor was 1.9cm away from the liver cutting edge, and the liver was not cirrhotic.	1.(right liver lobe)the relapse sex liver cell cancer, thick trabecular type, grade Ⅲ;the 2. the hepatitis G2 S2 of the chronic.	Primary liver cancer
57	Male	50	The arrangement of cancerous tissue is mainly thick trabecular type, the cancer cells are polygonal, the nucleus is deeply stained, and there is multifocal growth. The interstitial is rich, a small number of vascular cancer thrombi are formed, no tumor cells grow in the margin, and the remaining liver has no false leaflets. structure. Special staining: Masson (+), AB (-), reticular fiber staining…	10.7×7×5.2cm, the gray-white mass was 4.3×3.2cm in the cut surface, there was no obvious capsule around, the texture was hard, there was hemorrhagic necrosis, the tumor was 0.9cm away from the liver cutting edge, the liver was not cirrhosis; the gallbladder was 7.1×3.3cm. The wall thickness is 0.2-0.4 cm and the mucosa is rough.	1.(right liver lobe)liver cell cancer, thick trabecular type, grade Ⅲ;the 2. the hepatitis G2 S2 of the chronic;the 3. chronic cholecystitis.	Primary liver cancer
58	Male	53	.The cancer tissues are arranged in two forms, some of which are arranged in a trabecular -type or a nest-like structure. The cancer cells are irregular or oval, the nucleus is deeply stained, the phenotype is obvious, and some of them are arranged in a glandular tube. There is a piece of hemorrhagic necrosis in the tumor, and there is a breakthrough in the peritumoral capsule, and the remaining …	10.7×8.2×3.4cm, the gray-white mass was 4.3×4.7cm in the cut surface, there was partial capsule around, there was hemorrhagic necrosis, the tumor was 0.3cm away from the liver cutting edge, and the liver had no obvious cirrhosis.	1.(right liver lobe)the liver cell cancer-bile duct cell cancer mixture type liver cancer, moderately differentiated;2.chronic hepatitis G2 S2. remarks:have already borrowed to read an original brain to hang the body lump pathology slice and this contrast, show that their histology expresses an obvious dissimilarity, the consideration is a different source.	Primary liver cancer
59	Male	51	The cancer tissue arrangement is mainly composed of agglomerate type, the cancer cells are polygonal, and the nucleus is deeply stained. The giant cells of the tumor are seen to have multifocal growth, a small number of vascular cancer thrombi are formed, no tumor cells grow at the margin, and the remaining liver is free of false Lobular structure; gallbladder is chronic inflammation. Special sta…	10.7×8.2×5.5cm, the gray-white mass was 2.7×2.2cm in the cut surface, there was no obvious envelope around the tumor, the tumor was 0.7cm away from the liver cutting edge, the liver was not cirrhosis; the gallbladder was 8.7×3.2cm, the wall thickness was 0.2-0.3cm, mucosa Rough.	1.(right liver lobe)small liver cell cancer, regiment slice type, IV class;2.chronic hepatitis G2 S1;3.chronic cholecystitis.	Primary liver cancer
60	Male	65	(right liver) cancer tissue arrangement is mainly pseudo-denoid type, the cancer cells are polygonal, the nucleus is deeply stained, a small amount of hemorrhagic necrosis is seen, the peritumoral capsule is relatively intact, no obvious vascular tumor thrombus is formed, no tumor is seen at the margin The cells grow, and the remaining liver has no false leaflet structure. Special staining: Masso…	10.7×8.3×6.3cm, the gray-white mass was 4.7×4cm in the cut surface, there was a fine capsule around it, there was hemorrhagic necrosis, the tumor was adjacent to the liver cutting edge, and the liver had no obvious cirrhosis.	1.(right liver lobe)liver cell cancer, the leave gland tube type, grade Ⅲ;2. chronic hepatitis, G2 S2.	Primary liver cancer
61	Male	63	The arrangement of cancerous tissue is mainly thick trabecular type, the cancer cells are polygonal, the nucleus is deeply stained, and the flaky hemorrhage is seen. A small number of tumor cells are arranged in a strip shape, the cells are square, the cytoplasm is basophilic, and the nucleus is deeply stained. There was a breakthrough in the pericardial capsule, and small cancerous lesions were …	10.7×8.9×6cm, the gray-white mass was 4.6×4.1cm in the cut surface, there was no obvious capsule around, there was hemorrhagic necrosis, the tumor was 0.9cm away from the liver cutting edge, and there was no obvious liver cirrhosis in the remaining liver.	1.(right liver lobe)the liver cell cancer, the thick trabecular type, grade Ⅲ, the accompany with biliary epithelial differentiation, MVI rate=M0;the 2. chronic hepatitis G2 S1.	Primary liver cancer
62	Male	48	The arrangement of cancerous tissue is mainly thick trabecular type, the cancer cells are polygonal, the cancer cells are partially transparent or fat, and the nucleus is deeply stained. The flaky hemorrhagic necrosis is seen, the pericardial capsule is broken, and the satellite is visible next to the capsule. See vascular cancer thrombus formation, no growth of tumor cells in the margin, no pseu…	10.7×9.6×4.2cm, the gray-white mass was 4.4×4.2cm in the cut surface, there was partial capsule around, there was hemorrhagic necrosis, the tumor was adjacent to the liver cutting edge, and a nodule of 0.4×0.3cm was visible at 1.1cm from the main tumor. Liver without cirrhosis.	1.(right liver lobe)liver cell cancer, thick trabecular type, grade Ⅲ;the 2. chronic hepatitis G2 S2.	Primary liver cancer
63	Female	44	The arrangement of cancerous tissue is mainly thick-trabecular type, and the local arrangement is nest-shaped and trabecular -like. The cancer cells are polygonal, the nucleus is deeply stained, and a large number of lymphocytes infiltrate in the cancer nest. The tumor boundary is clear and no clear vascular cancer is seen. The plug was formed, the tumor cells were not seen in the margin, the res…	10×5.2×3.1cm, the gray-white mass was 2.4×2.2cm in the cut surface, there was no obvious capsule around, there was hemorrhagic necrosis, the tumor was 0.6cm away from the liver cutting edge, and there was no obvious liver cirrhosis in the remaining liver. See also a free nodule of 0.4 × 0.3 × 0.2cm.	1.(right liver lobe)liver cell cancer, thick trabecular type, grade Ⅲ;2. chronic hepatitis, G2 S3.	Primary liver cancer
64	Male	39	The cancer tissue arrangement is mainly composed of thick trabecular type, a small number of pseudo-dendritic structures, and the cancer cells are polygonal, and the nucleus is deeply stained. The flaky hemorrhagic necrosis is observed, the peritumoral envelope is incomplete, and the tumor and peripheral liver tissue have transitional transition zone. A small amount of vascular cancer thrombus wa…	10 × 7.8 × 3.9cm, the gray-white mass was 3.6 × 3.2cm in the cut surface, there was a fine capsule around, a small amount of bleeding, the tumor was 0.7cm away from the liver cutting edge, and the liver had no obvious cirrhosis.	1.(right liver lobe)liver cell cancer, thick trabecular type, grade Ⅲ;the 2. chronic hepatitis G2 S2.	Primary liver cancer
65	Male	63	The internal lumps and satellite foci are similar in shape, and the arrangement is mainly in the form of thick trabecular s. The cancer cells are polygonal, the nucleus is deeply stained, the peritoneal capsule is broken, and there is a small foci next to the capsule. Occasionally, vascular cancer thrombus formation There was no growth of tumor cells in the margin, no pseudo-lobular structure in …	10×8×4cm, the gray-white mass was 3.5×1cm, and the 2.5×2.4cm gray-white tumor was visible 0.5cm away from the main tumor. One satellite spot was visible next to the main tumor, the diameter was 0.5cm, there was no capsule around, and there was a small amount of hemorrhagic necrosis. The tumor is adjacent to the liver cutting margin, and the remaining liver has no cirrhosis.	1.(right liver lobe)liver cell cancer, thick trabecular type, grade Ⅲ;the 2. chronic hepatitis G2 S3;the 3. chronic liver schistosome disease.	Primary liver cancer
66	Male	50	The right liver and caudate lobe cancer tissues are mainly arranged in thick trabecular type. The cancer cells are polygonal and the nucleus is deeply stained. The flaky hemorrhagic necrosis and coagulative necrosis are seen. There is no capsule in the peritumoral, the border is still clear, and a small amount of microvascular carcinoma is seen. The occlusion invasion (MVI), the residual liver ha…	10×8×6.2cm, the gray-white mass was 3.6×2.9cm in the cut surface, there was no obvious capsule around, there was hemorrhagic necrosis, the tumor was adjacent to the liver cutting edge, and the nodule was visible near the liver cutting edge. 3×2.6cm, then the caudate lobe Gray-white nodules 2.8 × 2.4 cm, no liver cirrhosis.	1.(right liver lobe, the caudate lobe of liver)liver cell cancer, thick trabecular type, grade Ⅲ, MVI rate=M1, the accompany with biliary epithelial differentiation;the 2. chronic hepatitis G2 S3.	Primary liver cancer
67	Male	63	The arrangement of cancerous tissue is mainly thick trabecular type, the cancer cells are polygonal, some cells have translucent cytoplasm, and the nucleus is deeply stained. The flaky hemorrhagic necrosis is seen, the peritoneal capsule is broken, and the small cancerous foci grow next to the capsule. No tumor cell growth was observed, and the remaining liver had no pseudo-lobular structure, and…	11.2 × 10.7 × 6.4cm, the face is grayish white, there are some capsules around, there is hemorrhagic necrosis, less peripheral liver tissue, no liver cirrhosis.	1.(middle lobe of liver leaf)liver cell cancer, thick trabecular type, grade Ⅲ;the 2. chronic hepatitis G2 S2;the 3. chronic liver schistosome disease.	Primary liver cancer
68	Male	56	The arrangement of cancerous tissue is mainly thick trabecular type, the cancer cells are polygonal, the nucleus is deeply stained, and the peritumoral capsule has a breakthrough. The vascular tumor thrombus is formed, the tumor cells are not seen in the margin, and the residual liver has no pseudo-lobular structure; cholangiocarcinoma The thrombus and portal vein tumor thrombus were the same as …	11.2×10.7×6.8cm, gray-white mass can be seen on the cut surface, no obvious envelope around, hard texture, hemorrhagic necrosis, ligament cut surface grayish white, no obvious liver cirrhosis of the remaining liver; see also cholangiocarcinoma plug tissue 0.4×0.3×0.2cm; The size of the portal vein tumor tissue was corn; two free nodules, the size of 0.3 × 0.2 × 0.2cm, 0.2 × 0.2 × 0.2cm.	1.(left liver lobe)liver cell cancer, thick trabecular type, grade Ⅲ;the 2. chronic hepatitis G2 S2.	Primary liver cancer
69	Male	49	The cancer tissue arrangement is mainly composed of thick trabecular type, some pseudo-denoid type, the cancer cells are polygonal, the nucleus is deeply stained, and some of them are transparent and degeneration. The flaky hemorrhage and necrosis can be seen. The pericardial capsule has a breakthrough, and the capsule is more visible. The growth of cancerous foci and small cancerous lesions show…	11.2×10×6.8cm, the gray-white mass was 3.1×2.9cm, and there were some capsules around the skin. There was a small amount of bleeding. The tumor was adjacent to the liver cutting edge. There was no obvious cirrhosis in the liver. The gallbladder was 7.9×3.1cm, and the wall thickness was 0.1-. 0.3cm, the mucous membrane is rough.	1.(liver middle period)liver cell cancer, thick trabecular type, grade Ⅲ;the 2. chronic hepatitis G2 S2;the 3. chronic cholecystitis.	Primary liver cancer
70	Male	63	The arrangement of cancerous tissue is mainly thick trabecular type, the cancer cells are polygonal, the nucleus is deeply stained, and the flaky hemorrhagic necrosis is seen. The peritumoral capsule has a breakthrough. No microvascular thrombus (MVI) is formed, and no tumor cell growth is observed at the margin. The remaining liver has no pseudo-lobular structure, and calcified schistosomiasis e…	11.2 × 5.8 × 5.1cm, the surface of the cut can be seen 2.4 × 1.9cm gray, the surrounding part of the capsule, there is hemorrhagic necrosis, the tumor is adjacent to the liver cutting edge, the liver has no obvious cirrhosis.	1.(left liver lobe)the small liver cell cancer, thick trabecular type, grade Ⅲ, MVI rate=M0;the 2. chronic hepatitis G2 S2;the 3. chronic liver schistosome disease.	Primary liver cancer
71	Male	65	The arrangement of cancerous tissue is mainly thick trabecular type, the cancer cells are polygonal, the nucleus is moderately shaped, and the flaky hemorrhage and necrosis can be seen. The pericardial capsule has a breakthrough, the small lesion grows next to the capsule, and the tumor cells do not grow. No false leaflet structure. Special staining: Masson (+), AB (-), reticular fiber staining (…	11.2×6.1×3.8cm, the gray-white mass was 4.2×3.3cm in the cut surface, there was a fine capsule around, there was a small amount of hemorrhagic necrosis, the tumor was 0.7cm away from the liver cutting edge, and the liver had no obvious cirrhosis.	1.(left liver lobe)liver cell cancer, thick trabecular type, grade Ⅱ-Ⅲ ;the 2. chronic hepatitis G2 S2.	Primary liver cancer
72	Female	71	Most of the cancer tissues are arranged in a thin trabecular type. The cancer cells are polygonal, the nucleus is deeply stained, and a small amount of hemorrhagic necrosis is seen. The peritumoral capsule is relatively intact, and there are small cancerous lesions in the vicinity of the capsule. No microvascular invasion (MVI) ), the residual liver has no pseudo-lobular structure, and the small …	11.2 × 6.4 × 4.7cm, visible gray and white mass 2.8 × 2.5cm, peripheral fine capsule, a small amount of hemorrhagic necrosis, adjacent to the liver cutting edge, no obvious liver cirrhosis of the liver; gallbladder 6.7 × 2.8cm, wall thickness 0.1-0.3 Cm, the mucous membrane is rough.	1.(left liver lobe)the small liver cell cancer, thin trabecular type, grade Ⅱ-Ⅲ , MVI rate=M0;the 2. chronic hepatitis G2 S4;the 3. chronic cholecystitis.	Primary liver cancer
73	Male	38	The arrangement of cancerous tissue is mainly composed of thick trabecular type, the cancer cells are polygonal, the nucleus is moderately shaped, the pericardial capsule has a breakthrough, the small area near the capsule grows, the tumor cell grows without cutting edge, and the remaining liver has no false leaflet structure; Membrane tumor morphology is the same as the main tumor. Special stain…	11.2×6.4×4.7cm, the gray-white mass was 4.1×3.2cm in the cut surface, there was no obvious capsule around, there was a small amount of bleeding, the surface had omental adhesion, the tumor was 0.4cm away from the liver margin, and the liver was not cirrhosis; see also net The membrane structure was 16.2 × 11 × 2.1 cm, and a hard region of 1.4 × 1.2 cm was observed.	1.(left liver lobe)the relapse sex liver cell cancer, thin trabecular type, grade Ⅱ;the 2. chronic hepatitis G2 S2.	Primary liver cancer
74	Female	57	The cancer tissue arrangement is mainly composed of thick trabecular type, partially rich in fat type, and the cancer cells are polygonal, and the nucleus is deeply stained. The flaky hemorrhagic necrosis, the pericardial part of the capsule, the local and peripheral liver tissue transition, no microvascular cancer The plug (MVI) is formed, and the remaining liver has no false leaflet structure. …	11.2×6×5.8cm, the gray-white mass was 4.9×4.2cm in the cut surface, and the peripheral part of the capsule was covered with a small amount of bleeding. The tumor was 0.7cm away from the liver cutting edge, and the liver was not obviously cirrhotic.	1.(right liver lobe)liver cell cancer, thick trabecular type, grade Ⅲ, MVI rate=M0;the 2. chronic hepatitis G2 S3.	Primary liver cancer
75	Male	61	The cancer tissue is arranged in a thin trabecular type, the cancer cells are polygonal, the nucleus is mildly shaped, the pericardial capsule is partially broken, the small cancerous foci grow next to the capsule, and a small number of vascular tumor thrombus is formed near the adjacent cancer. See tumor cell growth, residual liver without pseudo-lobular structure; gallbladder is chronic inflamm…	11.2 × 7.2 × 6.8cm, visible gray and white mass 3.7 × 2.7cm, surrounded by a slender capsule, hemorrhagic necrosis, adjacent to the liver cutting edge, no obvious liver cirrhosis of the liver; gallbladder 8.4 × 3.2cm, wall thickness 0.2-0.4 Cm, the mucous membrane is rough.	1.(right liver lobe)liver cell cancer, thin trabecular type, grade Ⅱ;the 2. chronic hepatitis G2 S1;the 3. chronic cholecystitis.	Primary liver cancer
76	Female	66	The arrangement of cancerous tissue is mainly thick trabecular type, the cancer cells are polygonal, the nucleus is deeply stained, and the flaky hemorrhage and necrosis can be seen. The pericardial capsule has a breakthrough, and the vascular tumor thrombus is formed. The tumor cells are not seen in the margin. Pseudo-lobular structure; satellite foci and hepatic vein tumor thrombus form the sam…	11.2×7.3×5.1cm, the gray-white mass was 2.4×2.1cm in the cut surface, there was no obvious capsule around, there was hemorrhagic necrosis, the tumor was adjacent to the liver cutting edge, and multiple satellite foci were visible next to the main tumor, the diameter was 0.2-0.3cm, visible in the blood vessel. Tumor thrombus, residual liver without cirrhosis. Hepatic vein tumor thrombus tissue 0.6…	1.(left liver lobe)liver cell cancer, thick trabecular type, grade Ⅲ;the 2. chronic hepatitis G2 S2.	Primary liver cancer
77	Male	71	The arrangement of cancerous tissue is mainly thick trabecular type, the cancer cells are polygonal, some cells are fatty, and the nucleus is moderately heteromorphic. The flaky hemorrhagic necrosis is seen, the peritoneal capsule is broken, the small lesion is next to the capsule, and the tumor is not seen at the margin. The cells grow, and the remaining liver has no false leaflet structure. Spe…	11.2 × 7.4 × 6.8cm, the gray-white mass was 3.8 × 3.4cm in the cut surface, there was a part of the capsule around, there was hemorrhagic necrosis, the tumor was adjacent to the liver cutting edge, and the liver had no obvious cirrhosis.	1.(left liver lobe)liver cell cancer, thick trabecular type, II-grade Ⅲ;the 2. chronic hepatitis G2 S2.	Primary liver cancer
78	Male	60	The cancer tissues are arranged in a group-like shape. The cancer cells are polygonal, and the nucleus is deeply stained. The flaky hemorrhage and necrosis are seen. The peritumoral capsule is still intact. The vascular tumor thrombus is formed next to the capsule. No tumor cell growth is observed at the margin. The remaining liver has no false leaflet structure. Special staining: Masson (+), AB …	11.2 × 7.5 × 5cm, the cut surface can be seen as a gray-white mass 5.0 × 4.2cm, there is a fine capsule around, there is hemorrhagic necrosis, the tumor is 0.4cm away from the liver margin, and the liver has no obvious cirrhosis.	1.(right liver lobe)liver cell cancer, regiment slice type, grade Ⅲ;the 2. chronic hepatitis G2 S3.	Primary liver cancer
79	Male	48	The two lesions have the same shape. The cancer tissue is arranged in a thick trabecular type. The cancer cells are polygonal, and the nucleus is deeply stained. The flaky hemorrhagic necrosis is seen, the peritoneal capsule is broken, and the small cancerous foci grow next to the capsule. Microvascular thrombosis (MVI), no residual lobular structure in the remaining liver. Special staining: Mass…	11.2 × 7.6 × 4.1cm, two gray-white masses were visible on the cut surface, 1.7×1.4cm, 1.6×1.2cm, no obvious envelope around the tumor, the tumor was adjacent to the liver margin, and the liver was not cirrhotic.	1.(right liver lobe)liver cell cancer, thick trabecular type, grade Ⅲ, MVI rate=M1;the 2. chronic hepatitis G2 S2.	Primary liver cancer
80	Male	43	The arrangement of cancerous tissue is mainly thick trabecular type, the cancer cells are polygonal, the nucleus is deeply stained, and the giant cell of polynuclear tumor can be seen. The flaky hemorrhage and necrosis can be seen. The pericardial capsule has a breakthrough, and the multinodular confluent growth shows a small amount of microvessels. Tumor thrombosis (MVI), the residual liver is i…	11.2 × 7.6 × 4.2cm, the gray-white mass 4.6 × 4.3cm can be seen in the margin, the peripheral part of the capsule, hemorrhagic necrosis, and the remaining liver is mild cirrhosis.	1.(left liver lobe)liver cell cancer, thick trabecular type, Ⅲ -grade Ⅳ, MVI rate=M1;the 2. chronic hepatitis G2 S4.	Primary liver cancer
81	Male	40	The arrangement of cancerous tissue is mainly thick trabecular type, the cancer cells are polygonal, the nucleus is deeply stained, and the flaky coagulative necrosis is seen. There is no capsule in the peritumoral area, and a small amount of vascular cancer thrombus is formed. The cancerous stage is multi-nodular fusion growth. The remaining liver has no pseudo-lobular structure; the tumor throm…	11.2 × 7.8 × 5.8cm, visible gray-white mass 5 × 4.3cm, no envelope around, multi-nodular, hemorrhagic necrosis, tumor thrombus visible in the blood vessels, adjacent to the liver cutting edge, residual liver without liver cirrhosis; gallbladder 8.2 × 3.4cm, wall thickness 0.3-0.5cm, rough mucosa; see also a lymph node of the hilar, size 1.9 × 1 × 0.8cm.	1.(right liver lobe)liver cell cancer, thick trabecular type, grade Ⅲ;the 2. chronic hepatitis G2 S3;the 3. chronic cholecystitis, the companion gland muscle disease.	Primary liver cancer
82	Male	63	The arrangement of cancerous tissue is mainly thick trabecular type, the cancer cells are polygonal, the nucleus is deeply stained, and the flaky hemorrhagic necrosis is seen. The pericardial capsule has a breakthrough, and there is small tumor growth and microvascular thrombosis (MVI) next to the capsule. The remaining liver has no false leaflet structure. Special staining: Masson (+), AB (-), r…	11.2 × 7 × 3.9cm, visible gray and white mass 1.8 × 1.2cm, the surrounding part of the capsule, a small amount of hemorrhagic necrosis, the tumor is 2.3cm away from the liver margin, the liver has no obvious cirrhosis.	1.(right liver lobe)the small liver cell cancer, thick trabecular type, grade Ⅲ, MVI rate=M2;the 2. chronic hepatitis G2 S2.	Primary liver cancer
83	Male	67	The arrangement of cancerous tissue is mainly thick trabecular type, the cancer cells are polygonal, the nucleus is deeply stained, and the flaky hemorrhagic necrosis is seen. There is no capsule in the peritumoral area, and the nodular fusion grows. See more than 5 microvascular tumor thrombus (MVI). Formed, the residual liver has no false leaflet structure. Special staining: Masson (+), AB (-),…	11.2×7×4.2cm, the gray-white mass was 2.1×1.8cm in the cut surface, there was no capsule around, there was a small amount of hemorrhagic necrosis, the tumor was 0.2cm away from the liver cutting margin, and the liver was not cirrhotic.	1.(left liver lobe)the small liver cell cancer, thick trabecular type, grade Ⅲ, MVI rate=M2;the 2. chronic hepatitis G2 S2.	Primary liver cancer
84	Male	45	The tumor showed multifocal growth. The cancer tissue was mainly composed of thick trabecular type, a small number of pseudo glandular structures, the cancer cells were polygonal, the nucleus was deeply stained, and some of them were transparent and degeneration. The coagulation necrosis was observed, and the peritumoral capsule was invaded. Small cancerous foci and vascular tumor thrombus were f…	11.2×8.1×4.7cm, the gray-white mass was 4.6×3.2cm in the cut surface, there was a part of the capsule around, there was a small amount of hemorrhagic necrosis, the tumor was adjacent to the liver cutting edge, and the liver had no obvious cirrhosis.	1.(right liver lobe)liver cell cancer, thick trabecular type, grade Ⅲ;the 2. chronic hepatitis G2 S2.	Primary liver cancer
85	Male	55	The cancer tissue arrangement is mainly composed of agglomerate type, the cancer cells are polygonal, the nucleus is deeply stained, and the flaky hemorrhagic necrosis is seen. The pericardial capsule has a breakthrough, the small cancerous lesion grows next to the capsule, and no microvascular thrombosis is observed. ), the residual liver has no false leaflet structure. Special staining: Masson …	11.2×8.3×4.1cm, the gray-white mass was 3.2×2.9cm in the cut surface, there was a fine capsule around, there was a small amount of hemorrhagic necrosis, the tumor was 0.3cm away from the liver cutting edge, and the liver had no obvious cirrhosis.	1.(middle lobe of liver leaf)liver cell cancer, regiment slice type, grade Ⅲ, MVI rate=M1;the 2. chronic hepatitis G2 S1.	Primary liver cancer
86	Male	43	The cancer tissue arrangement is mainly composed of thick trabecular type, the cancer cells are polygonal, the nucleus is deeply stained, and there is multifocal growth. A small number of vascular cancer thrombi are formed, no tumor cells grow at the margin, and the remaining liver has no false lobular structure; the gallbladder is Chronic inflammation changes. Special staining: Masson (+), AB (-…	11.2×8.3×4.2cm, the gray-white mass was 3.8×2.9cm at the margin, there was no obvious capsule around, there was a small amount of hemorrhagic necrosis, the liver was not obviously cirrhosis; the gallbladder was 7.7×3.2cm, the wall thickness was 0.2-0.4cm, and the cyst was One stone can be seen, the diameter is 0.3cm, and the mucous membrane is rough.	1.(left liver lobe)liver cell cancer, thick trabecular type, grade Ⅲ;the 2. chronic hepatitis G2 S2;the 3. chronic calculus gall bladder is burning.	Primary liver cancer
87	Male	55	The arrangement of cancerous tissue is mainly thick trabecular type, the cancer cells are polygonal, the nucleus is deeply stained, and the flaky hemorrhagic necrosis is seen. The peritumoral capsule is still intact. No obvious vascular cancer thrombus formation, no tumor cell growth is observed at the margin. The liver has no false leaflet structure. Special staining: Masson (+), AB (-), reticul…	11.2 × 8.8 × 3.1cm, visible gray-white mass 2.3 × 1.9cm, peripheral fine capsule, hemorrhage and necrosis, the tumor is 2.1cm away from the liver margin, the liver has no obvious cirrhosis.	1.(left liver lobe)the small liver cell cancer, thick trabecular type, grade Ⅲ;2. chronic hepatitis, G2 S3.	Primary liver cancer
88	Male	60	The arrangement of cancerous tissue is mainly thick trabecular type, the cancer cells are polygonal, the nucleus is deeply stained, the flaky hemorrhagic necrosis is seen, the peritoneal capsule is broken, the small lesion is growing next to the capsule, and there are 3 microvascular tumor thrombus near the adjacent cancer. MVI) formation, no growth of tumor cells in the margin, no pseudo-lobular…	11.2×8×3.1cm, the gray-white mass was 2.1×1.6cm, and there was a fine capsule around the tumor. The tumor was adjacent to the liver cutting edge. A grayish nodule was visible 0.5cm away from the main tumor, with a diameter of 0.4cm. Hardening; see also nodules 3.2 × 2.8cm, severe hemorrhage and necrosis of the cut surface, the capsule is relatively complete; gallbladder 1.7 × 1.4cm, the capsule i…	1.(right liver lobe)liver cell cancer, thick trabecular type, grade Ⅲ, MVI rate=M1;the 2. chronic hepatitis G2 S2;the 3. chronic cholecystitis.	Primary liver cancer
89	Male	49	The arrangement of cancerous tissue is mainly thick trabecular type, the cancer cells are polygonal, the nucleus is deeply stained, and there is multifocal growth. A small number of vascular cancer thrombi are formed. Large coagulative necrosis is seen in the tumor, and tumor cells are not seen in the margin. The liver has no false lobular structure; the gallbladder is chronically inflammatory. S…	11.2×9.8×4.3cm, the gray-white mass was 4×2.9cm in the cut surface, there was no obvious capsule around, there was hemorrhagic necrosis, the tumor was adjacent to the liver cutting edge, the liver was not cirrhosis; the gallbladder was 8.1×3.4cm, the wall thickness was 0.2-0.4cm. The mucous membrane is rough.	1.(left liver lobe)liver cell cancer, thick trabecular type, grade Ⅲ;the 2. chronic hepatitis G2 S2;the 3. chronic cholecystitis.	Primary liver cancer
90	Male	43	The arrangement of cancerous tissue is mainly thick trabecular type, the cancer cells are polygonal, the nucleus is deeply stained, and large coagulative necrosis is seen. The pericardial capsule has a breakthrough. The surrounding liver tissue sees small cancerous foci and vascular tumor thrombus formation. False leaflet structure. The gallbladder is chronically inflammatory. Special staining: M…	11.2 × 9.8 × 5.3cm, gray-white mass can be seen on the cut surface, there are partial capsules around, there is hemorrhagic necrosis, no obvious liver cirrhosis in the remaining liver; gallbladder 6.7 × 3.2cm, wall thickness 0.2-0.4cm, rough mucosa.	1.(liver middle period)liver cell cancer, thick trabecular type, grade Ⅲ;the 2. chronic hepatitis G2 S3;the 3. chronic cholecystitis.	Primary liver cancer
91	Male	49	The arrangement of cancerous tissue is mainly thick trabecular type, the cancer cells are polygonal, the nucleus is deeply stained, and the flaky hemorrhagic necrosis is seen. The pericardial capsule has a breakthrough, the small lesion grows next to the capsule, and the microvascular thrombosis is more near the adjacent tumor (MVI). ) Formation, the residual liver has no false lobular structure;…	11.3×6.7×4cm, the gray-white mass was 5×3.2cm in the cut surface, there was partial capsule around, there was severe hemorrhagic necrosis, the tumor was adjacent to the liver cutting edge, the liver was not obviously cirrhosis; the gallbladder was 9.3×4.1cm, the wall thickness was 0.1-0.3 Cm, the mucous membrane is rough.	1.(liver middle period)liver cell cancer, thick trabecular type, grade Ⅲ, MVI rate=M2;the 2. chronic hepatitis G2 S2;the 3. chronic cholecystitis.	Primary liver cancer
92	Male	53	The arrangement of cancerous tissue is mainly thick trabecular type, the cancer cells are polygonal, the nucleus is deeply stained, and the flaky hemorrhagic necrosis is seen. There is no capsule in the peritumoral area, and there is multifocal growth. Three microvascular thrombosis invasions (MVI) can be seen. The liver has no false leaflet structure. Special staining: Masson (+), AB (-), reticu…	11.3×7.6×4.2cm, the gray-white mass was 3.3×2.1cm in the cut surface, there was no obvious capsule around, there was a small amount of bleeding, the tumor was 1.1cm away from the liver cutting edge, and the liver was not obviously cirrhotic.	1.(left liver lobe)liver cell cancer, thick trabecular type, grade Ⅲ, MVI rate=M1;the 2. chronic hepatitis G2 S2.	Primary liver cancer
93	Male	38	The cancer tissue arrangement is mainly composed of thick trabecular type, the cancer cells are polygonal, the nucleus is deeply stained, and there is multifocal growth. There is no capsule in the peritumoral, a small number of vascular cancer thrombi are formed, no growth of tumor cells is seen in the margin, and no residual liver False leaflet structure; gallbladder is chronic inflammation. Spe…	11.4×5.7×3.2cm, the gray-white mass was 2.1×1.6cm in the cut surface, there was no obvious envelope around the tumor, the tumor was 1.2cm away from the liver margin, the liver was not cirrhosis; the gallbladder was 7.6×3.4cm, the wall thickness was 0.2-0.4cm, mucosa Rough.	1.(left liver lobe)liver cell cancer, thick trabecular type, grade Ⅲ;the 2. chronic hepatitis G2 S3;the 3. chronic cholecystitis.	Primary liver cancer
94	Male	40	The cancer tissue arrangement is mainly composed of thick trabecular type, some pseudo-denoid type, the cancer cells are polygonal, and the nucleus is deeply stained. A large piece of hemorrhagic necrosis is seen. The peri-membranous part of the capsule is invaded, and there is a small foci in the capsule. A small number of microvascular tumor thrombus (MVI) was formed, no growth of tumor cells w…	11.4 × 6.2 × 5.7cm, the cut surface can be seen as a gray-white mass 4.3 × 3.6cm, there are some capsules around, there are more hemorrhagic necrosis, the tumor is 0.9cm away from the liver margin, and the liver has no obvious cirrhosis.	1.(right liver lobe)liver cell cancer, thick trabecular type, grade Ⅲ, MVI rate=M1;2. chronic hepatitis, G2 S2;the 3. liver cell the light degree fat change.	Primary liver cancer
95	Male	63	The tumor is multifocal, the cancer tissue is mainly composed of thick trabecular type, some pseudo gland type, the cancer cells are polygonal, the nucleus is deeply stained, the part is transparent and fat, and the flaky hemorrhage and coagulative necrosis can be seen. The capsule is incomplete, and vascular tumor thrombus and small cancerous foci are formed next to the capsule. The remaining li…	11.4×7.2×4.7cm, the gray-white mass was 3.1×2.7cm in the cut surface, the peripheral part of the capsule was covered, there was hemorrhagic necrosis, the tumor thrombus was visible in the blood vessel, the tumor was adjacent to the liver cutting edge, and the gray-white nodule was 1.7×1.4 from the main tumor. Cm, no residual liver cirrhosis of the liver; gallbladder 8.1 × 3.9cm, wall thickness 0.…	1.(right liver lobe)liver cell cancer, thick trabecular type, Ⅲ -grade Ⅳ;the 2. chronic hepatitis G2 S3;the 3. chronic cholecystitis.	Primary liver cancer
96	Male	80	The arrangement of cancerous tissue is mainly composed of thick trabecular type, the cancer cells are polygonal, the nucleus is deeply stained, and the flaky hemorrhage and necrosis are observed. The tumor is multifocal, no clear vascular cancer thrombus is formed, and the remaining liver has no false lobular structure. The gallbladder is chronically inflammatory. Special staining: Masson (+), AB…	11.4×7.3×5.8cm, the gray-white mass was 3.9×3.6cm in the cut surface, there was no obvious capsule around, there was hemorrhagic necrosis, the tumor was 0.4cm away from the liver margin, the liver was not obviously cirrhosis; the gallbladder was 10.4×4.2cm, the wall thickness was 0.2. -0.4cm, one stone is visible in the capsule, the diameter is 1.4cm, and the mucosa is rough.	1.(right liver lobe)liver cell cancer, thick trabecular type, grade Ⅲ, MVI rate=M0;the 2. chronic hepatitis G2 S2;the 3. chronic calculus gall bladder is burning.	Primary liver cancer
97	Male	54	The arrangement of cancerous tissue is mainly composed of thick trabecular type, and a small number of pseudo-glandular tube structures are visible. The cancer cells are polygonal, and the nucleus is deeply stained. The flaky hemorrhagic necrosis is observed, the peritumoral envelope is incomplete, and the tumor and peripheral liver tissue have transitional transition. No tumor thrombus was forme…	11.4×8.3×5.4cm, the gray-white nodules can be seen as 2.7×1.6cm in the cut surface, the peripheral part of the capsule is covered with hemorrhagic necrosis, the nodule is 0.7cm away from the liver cutting edge, and the gray-white nodule is visible at 1.2cm from the main tumor. 0.8cm, mild liver cirrhosis; gallbladder 6.2 × 3.2cm, wall thickness 0.2-0.4cm, rough mucosa.	1.(right liver lobe)liver cell cancer, thick trabecular type, grade Ⅲ;the 2. chronic hepatitis G2 S4;the 3. chronic cholecystitis.	Primary liver cancer
98	Male	41	The tumor showed multifocal growth. The cancer tissue was arranged in a thick trabecular type. The cancer cells were polygonal, and the nucleus was deeply stained. The flaky hemorrhagic necrosis was observed. The peritoneal capsule was invaded, and more small cancerous lesions were seen next to the capsule. And vascular cancer thrombus formation, residual liver without pseudo-lobular structure; n…	11.4 × 9.2 × 5.1cm, visible grayish white nodules 2 × 1.3cm, peripheral part of the capsule, a small amount of bleeding, can be seen in the bile duct, the nodules adjacent to the liver margin, no residual liver cirrhosis of the liver; see also bile duct The margin tissue is 0.8 x 0.4 x 0.2 cm.	1.(right liver lobe)the small liver cell cancer, thick trabecular type, grade Ⅲ, MVI rate=M2;the 2. chronic hepatitis G2 S2.	Primary liver cancer
99	Male	48	The arrangement of cancerous tissue is mainly thick trabecular type, the cancer cells are polygonal, the nucleus is deeply stained, and the local small piece of adenoid-like area shows flaky hemorrhage and necrosis. There is no obvious capsule in the cancerous stage, and there is a transitional transition between the tumor and the surrounding liver tissue. See microvascular thrombosis invasion (M…	11.4×9.4×4.6cm, the gray-white mass was 4.1×3.8cm in the cut surface, there was no obvious capsule around, there was a small amount of hemorrhagic necrosis, the tumor was 1.6cm away from the liver cutting edge, and the liver was not obviously cirrhotic.	1.(right liver lobe)liver cell cancer, thick trabecular type, grade Ⅲ, MVI rate=M0, the companion small bile duct cancer composition;2. chronic hepatitis, G2 S4;the 3. liver cell the mid-degree fat change.	Primary liver cancer
100	Male	34	The arrangement of cancerous tissue is mainly thick trabecular type, the cancer cells are polygonal, the nucleus is deeply stained, and the flaky hemorrhage and necrosis are seen. There is no capsule in the peritumoral area, there is a small focal growth next to the main cancer, and there are multiple microvascular cancers near the adjacent side and near the cancer. The plug (MVI) was formed, the…	11.6×7.4×4.9cm, the gray-white mass was 4.8×4.4cm in the cut surface, there was no obvious capsule around, there was a small amount of bleeding, the tumor was adjacent to the liver cutting edge, the liver was not cirrhosis; the gallbladder was 9.6×4.1cm, the wall thickness was 0.1-0.2cm. The mucous membrane is rough.	1.(right liver lobe)liver cell cancer, thick trabecular type, grade Ⅲ, MVI rate=M2;the 2. chronic hepatitis G2 S2;the 3. chronic cholecystitis.	Primary liver cancer
101	Male	57	The cancer tissue arrangement is mainly composed of agglomerate type, the cancer cells are polygonal, the nucleus is mildly shaped, and a large coagulative necrosis (85%) is seen in the tumor. The pericardial capsule has a local breakthrough, and there is a small focal growth along the envelope. See tumor cell growth, the residual liver has no pseudo-lobular structure; the gallbladder is chronic …	11.6×8.3×5.4cm, the gray-white mass was 3.7×3.2cm in the cut surface, there was partial capsule around, there was hemorrhagic necrosis, the tumor was 1.1cm away from the liver margin, the liver was not cirrhosis; the gallbladder was 9.7×5.2cm, and the gallbladder was visible. One nodule, 0.7cm in diameter, 0.2-0.4cm in wall thickness, and rough mucosa.	1.(right liver lobe)liver cell cancer, regiment slice type, grade Ⅲ;the 2. chronic hepatitis G2 S2;the 3. chronic cholecystitis, the companion gland lump kind increases to living.	Primary liver cancer
102	Female	49	The arrangement of cancerous tissue is mainly thick trabecular type, some irregular flaky, fibrous interstitial is rich, the cancer cells are polygonal, the nucleus is deeply stained, and the flaky hemorrhagic necrosis is seen. There is no capsule in the peritumoral, which is a nodular fusion growth. Occasionally, vascular cancer thrombus formation, residual liver without pseudo-lobular structure…	11.6×9.2×4.1cm, the gray-white mass was 4.7×4.2cm in the cut surface, there was no capsule around, there was hemorrhagic necrosis, and several satellites with diameter 0.6-1.1cm could be seen next to the main tumor. The tumor was adjacent to the liver margin, and the liver was free of liver cirrhosis. The spleen specimen was 21.4×11.3×7.6 cm, and the capsule was grayish white with a feeling of sw…	1.(left liver lobe)liver cell cancer, thick trabecular type, grade Ⅳ;the 2. chronic hepatitis G2 S4;the 3. chronic blood clot Pi is swollen big.	Primary liver cancer
103	Male	75	The cancer tissue arrangement is mainly composed of thin trabecular type, some thick trabecular type, the cancer cells are polygonal, the nucleus is deeply stained, and the flaky hemorrhagic necrosis is seen. The pericardial capsule has a breakthrough, and a small amount of small cancerous foci grows next to the capsule. The external nodule morphology is mainly composed of thick trabecular type, …	11.6×9×4.2cm, the gray-white mass was 4×4.2cm in the cut surface, there was a fine capsule around the skin, there was hemorrhagic necrosis, the tumor was adjacent to the liver cutting edge, and there was a nodule outside the capsule, the diameter was 0.4cm, and the liver had no obvious liver. hardening.	1.(liver middle period)liver cell cancer, thin trabecular type, grade Ⅱ-Ⅲ , MVI rate=M1;the 2. chronic hepatitis G2 S2.	Primary liver cancer
104	Male	69	The arrangement of cancerous tissue is mainly thick trabecular type, the cancer cells are polygonal, the nucleus is deeply stained, and the flaky hemorrhage and necrosis are seen. The pericardial capsule has a breakthrough, and there is a small focal growth along the capsule. No microvascular tumor thrombus (MVI) is formed. There was no growth of tumor cells in the margin, no pseudo-lobular struc…	11.7×6.2×5cm, the gray-white mass was 2.4×2cm in the cut surface, there was partial capsule around, there was a small amount of hemorrhagic necrosis, the tumor was 1.2cm away from the liver cutting margin, the liver was not cirrhosis; the gallbladder was 11.3×3.7cm, the wall thickness was 0.2-0.4 Cm, a stone with a diameter of 0.6cm can be seen in the capsule, and the mucosa is rough.	1.(right liver lobe)liver cell cancer, thick trabecular type, grade Ⅲ, MVI rate=M0;the 2. chronic hepatitis G2 S2;the 3. chronic calculus gall bladder is burning.	Primary liver cancer
105	Male	41	The cancer tissue is arranged in a thin trabecular type. The cancer cells are polygonal, and the nucleus is deeply stained. The flaky hemorrhagic necrosis is seen, the peritumoral capsule is broken, the small lesion grows next to the capsule and the microvascular tumor thrombus (MVI) is formed. Several loosely floating tumor cells were seen in the next blood vessel, and the remaining liver had no…	11.7×6.3×4.9cm, the gray-white mass was 2.9×2.6cm in the cut surface, there was no obvious capsule around, there was hemorrhagic necrosis, the tumor was 0.4cm away from the liver cutting edge, and the liver had no obvious cirrhosis.	1.(left liver lobe)liver cell cancer, thick trabecular type, II-Igrade II, MVI rate=M1, accompany with biliary epithelial differentiation;2.chronic hepatitis G2 S2.	Primary liver cancer
106	Female	53	The tumor showed multifocal growth. The cancer tissue was arranged in a thick trabecular type. The cancer cells were polygonal, and the nucleus was deeply stained. The flaky hemorrhage and necrosis were observed. The peritoneal capsule was broken, and the vascular tumor thrombus was formed. Tumor cells grow, and the remaining liver has no pseudo-lobular structure. The gallbladder is chronically i…	11.7 × 6.9 × 4.3cm, the cut surface showed a gray-white mass 3.1 × 2.7cm, the surrounding part of the capsule, the texture is slightly hard, the tumor is 1.3cm away from the liver cutting edge, the liver has no obvious cirrhosis.	1.(left liver lobe)the liver cell cancer, the thick trabecular type, grade Ⅲ, the accompany with biliary epithelial differentiation;the 2. chronic hepatitis G2 S2.	Primary liver cancer
107	Male	51	The arrangement of cancerous tissue is mainly composed of thick trabecular type, the cancer cells are polygonal, the nucleus is deeply stained, and the flaky hemorrhage and necrosis are observed. The pericardial part of the capsule is covered, and no obvious vascular tumor thrombus is formed. The remaining liver has no false lobular structure. The gallbladder is chronically inflammatory. Special …	11.7×8.2×4.9cm, the gray-white mass was 4.6×3.9cm, the peripheral part of the capsule was covered with hemorrhage and necrosis, the tumor was 0.9cm away from the hepatic margin, and the liver was not obviously cirrhotic; the gallbladder was 8.3×3.2cm, and the wall thickness was 0.2- 0.4cm, the mucous membrane is rough.	1.(left liver lobe)liver cell cancer, thick trabecular type, grade Ⅲ, MVI rate=M0;the 2. chronic hepatitis G2 S2;the 3. chronic cholecystitis.	Primary liver cancer
108	Male	57	The arrangement of cancerous tissue is mainly thick trabecular type, the cancer cells are polygonal, the nucleus is deeply stained, and hemorrhagic necrosis and foreign body tissue are visible. The tumor is multifocal, and multiple microvascular tumor thrombus (MVI) is formed near the cancer. The morphology is the same as the main tumor, and the remaining liver has no false lobular structure; the…	11.7×8.2×5.4cm, the gray-white mass was 5×4.1cm in the cut surface, there was no obvious capsule around, there was a small amount of bleeding, the texture was slightly hard, and several 0.4-1.7cm diameter satellites were visible next to the main tumor, and the tumor was adjacent to the liver cutting edge. The liver has no obvious cirrhosis; the gallbladder is 6.7×2.6cm, the wall thickness is 0.1-…	1.(right liver lobe)liver cell cancer, thick trabecular type, grade Ⅲ, MVI rate=M2, the accompany with biliary epithelial differentiation;the 2. chronic hepatitis G2 S4;the 3. chronic calculus gall bladder is burning.	Primary liver cancer
109	Male	65	The arrangement of cancerous tissue is mainly thick trabecular type, the cancer cells are polygonal, the nucleus is deeply stained, the flaky hemorrhagic necrosis is seen, the peritoneal capsule is broken, the small cancerous foci grow next to the capsule, and no microvascular thrombosis is observed. ), the residual liver has no pseudo-lobular structure; the morphology of the free liver tissue tu…	11.8×6.3×4.2cm, the gray-white mass was 2.8×2.4cm in the cut surface, and there was a fine capsule around the tumor. The tumor was adjacent to the liver cutting edge, and the liver was not obviously cirrhotic. See also free liver tissue 4 × 2.7 × 1.4cm, a grayish white nodule on the cut surface, diameter 0.6cm, no obvious liver cirrhosis of the remaining liver.	1.(the right liver lobe, left liver lobe)liver cell cancer, thick trabecular type, grade Ⅲ, MVI rate=M0, the accompany with biliary epithelial differentiation;the 2. chronic hepatitis G2 S2.	Primary liver cancer
110	Female	52	The arrangement of cancerous tissue is mainly thick trabecular type, the cancer cells are polygonal, the nucleus is deeply stained, and the flaky hemorrhagic necrosis is seen. The pericardial capsule has a breakthrough, the vascular tumor thrombus is formed next to the capsule, and the tumor cell growth is not seen at the margin. The remaining liver has no false leaflet structure. Special stainin…	11.8 × 6.3 × 5.9cm, the face can be seen as a gray-white mass 5 × 5cm, there is a fine capsule around, there are more hemorrhagic necrosis, the tumor is adjacent to the liver cutting edge, the tumor surface has omental adhesion, the liver is not cirrhosis.	1.(left liver lobe)liver cell cancer, thick trabecular type, grade Ⅲ;the 2. chronic hepatitis G2 S2.	Primary liver cancer
111	Male	43	The arrangement of cancerous tissue is mainly composed of thick trabecular type, the cancer cells are polygonal, the nucleus is deeply stained, and the transparency becomes obvious. The flaky hemorrhagic necrosis is observed, the peritumoral capsule is invaded, and the microvascular thrombus (MVI) is formed near the adjacent cancer. The remaining liver has no false leaflet structure; special stai…	11.9×6.4×5.3cm, the gray-white nodules were 2.2×1.9cm in the cut surface, and there was a fine capsule around the nodules. The nodules were 2.9cm away from the hepatic margin. There was no obvious cirrhosis in the liver.	1.(right liver lobe)the small liver cell cancer, transparent cell type, grade Ⅲ, MVI rate=M1;the 2. chronic hepatitis G2 S2.	Primary liver cancer
112	Male	44	The arrangement of cancerous tissue is mainly thick trabecular type, the cancer cells are polygonal, the nucleus is deeply stained, and the flaky hemorrhage and necrosis can be seen. The pericardial capsule has a breakthrough, the small cancerous foci grow next to the capsule, and the microvascular invasion (MVI) is visible. The shape of the foci is the same as that of the main tumor, and the rem…	11×10×6cm, the gray-yellow mass was 4×3.5cm in the cut surface, and there were some capsules around it. There was a small amount of hemorrhagic necrosis. Two 0.3cm and 0.4cm satellite stoves were visible next to the main tumor, and the tumor was 0.4cm away from the liver. There is no obvious cirrhosis of the liver.	1.(right liver lobe)liver cell cancer, thick trabecular type, grade Ⅲ, MVI rate=M2;the 2. chronic hepatitis G2 S2.	Primary liver cancer
113	Male	50	The arrangement of cancerous tissue is mainly thick trabecular type, the cancer cells are polygonal, the nucleus is deeply stained, and the flaky hemorrhagic necrosis is seen. The tumor is multifocal, and nearly 5 microvascular tumor thrombus (MVI) is formed in the near cancer. The vascular tumor thrombus has the same morphology as the main tumor, and the remaining liver has no pseudo-lobular str…	11×5.7×4cm, the gray-white mass was 2.6×2.2cm in the cut surface, there was no obvious capsule around, there was a small amount of hemorrhagic necrosis, the tumor thrombus was visible in the margin of the blood vessel, the tumor was adjacent to the liver cutting margin, and the liver had no obvious cirrhosis.	1.(left liver lobe)the small liver cell cancer, thick trabecular type, grade Ⅲ, MVI rate=M2;2. chronic hepatitis, G2 S3.	Primary liver cancer
114	Male	51	The cancer tissue is arranged in a thin trabecular type. The cancer cells are polygonal and the core is deeply stained. The flaky hemorrhage and necrosis are observed, and the nodular fusion grows. The peritumoral capsule is relatively intact, and no microvascular thrombus invasion (MVI) is observed. The liver has no false leaflet structure. Special staining: Masson (+), AB (-), reticular fiber s…	11 × 6.3 × 5.7cm, gray-white mass 3.6 × 3.2cm in the cut surface, there is a fine capsule around, a small amount of hemorrhagic necrosis, the tumor is 0.4cm away from the liver margin, and the liver has no obvious cirrhosis.	1.(right liver lobe)liver cell cancer, thin trabecular type, grade Ⅱ, MVI rate=M0;2.chronic hepatitis G2 S1.	Primary liver cancer
115	Male	43	The arrangement of cancerous tissue is mainly thick trabecular type, the cancer cells are polygonal, the nucleus is deeply stained, and the flaky hemorrhagic necrosis is seen. The pericardial capsule has a breakthrough, the vascular tumor thrombus is formed in the capsule, and the tumor cell growth is not seen in the margin. The remaining liver has no false leaflet structure. Special staining: Ma…	11 × 7.2 × 4.3cm, visible gray-white mass 3.2 × 3cm, surrounded by a slender capsule, a small amount of bleeding, tumor adjacent to the liver cutting edge, residual liver without cirrhosis; gallbladder 5.7 × 2.4cm, wall thickness 0.2-0.3cm, The mucosa is rough.	1.(left liver lobe)liver cell cancer, thick trabecular type, grade Ⅲ;2.chronic hepatitis G2 S3;3.chronic cholecystitis.	Primary liver cancer
116	Male	58	.The arrangement of cancerous tissue is mainly thick trabecular type, the cancer cells are polygonal, the nucleus is deeply stained, and the flaky hemorrhage and necrosis are seen. The pericardial capsule has a breakthrough, and the small cancerous lesion grows next to the capsule and the microvascular tumor thrombus (MVI) forms. The remaining liver has no false lobular structure; the gallbladder…	11 × 7.2 × 6.4cm, the gray margin of the cut edge can be seen 4.3 × 2.7cm, the surrounding part of the capsule, there are more hemorrhagic necrosis, no obvious liver cirrhosis of the remaining liver. The gallbladder is 7.4×3.9 cm, the wall thickness is 0.2-0.3 cm, and the mucosa is rough.	1.(right liver lobe)liver cell cancer, thick trabecular type, grade Ⅲ, MVI rate=M2, accompany with biliary epithelial differentiation;2.chronic hepatitis G2 S2;3.chronic cholecystitis.	Primary liver cancer
117	Male	44	The tumor is multifocal, the tumor tissue is arranged in a glandular tube, and the lumen contains mucus and necrotic tissue. The cancer cells are cubic or columnar, the nucleus is round or oval, the nucleus is deeply stained, the shape is obvious, and the fibrous interstitial is rich. Visible coagulative necrosis, no pericardial cancer, invasive growth, no residual lobular structure in the remain…	11 × 7.3 × 5cm, the cut surface showed a gray-white mass 5.1 × 3.2cm, there was no obvious capsule around, there was hemorrhagic necrosis, the tumor was 0.9cm away from the liver margin, and the liver had no obvious cirrhosis.	1.(right liver lobe)the liver cell bile duct cancer inside the cancer-liver mix type liver cancer, medium-the low mark turn;2.chronic hepatitis G2 S2.	Primary liver cancer
118	Male	67	The arrangement of cancerous tissue is mainly thick trabecular type, the cancer cells are polygonal, the nucleus is deeply stained, and the flaky hemorrhage and necrosis are observed. The pericardial local capsule is covered, and a small number of microvascular tumor thrombus invasion (MVI) is observed. The remaining liver has no false lobular structure; The tumor morphology of the paraneoplastic…	11 × 7.4 × 3.1cm, visible gray and white mass 2.2 × 1.9cm, peripheral part of the capsule, bleeding and a small amount of necrosis, 5.3cm from the main tumor can be seen a gray nodule, diameter 0.6cm, tumor adjacent to the liver margin The liver has no cirrhosis; the gallbladder is 6.1×3.3cm, the wall thickness is 0.2-0.4cm, and the mucosa is rough.	1.(right liver lobe)small liver cell cancer, thick trabecular type, grade Ⅲ, MVI rate=M1;2.chronic hepatitis G2 S2;3.chronic cholecystitis, the companion gland muscle disease.	Primary liver cancer
119	Male	52	The arrangement of cancerous tissue is mainly thick trabecular type, the cancer cells are polygonal, the nucleus is deeply stained, the peri-cancer is not enveloped, and there is multifocal growth. A small number of vascular cancer thrombi are formed, no tumor cells grow at the margin, and no residual liver False leaflet structure. Special staining: Masson (+), AB (-), reticular fiber staining (+…	11 × 7.4 × 5.3cm, the gray-white mass was 4.2 × 3.1cm, showing no nodules, no envelope around, a small amount of hemorrhagic necrosis, the tumor was 0.4cm away from the liver margin, and the liver was not cirrhotic.	1.(right liver lobe)liver cell the cancer, the thick trabecular type, grade Ⅲ, accompany with biliary epithelial differentiation;2.chronic hepatitis G2 S4.	Primary liver cancer
120	Male	70	There are two types of cancer tissue arrangement, most of which are mainly thick trabecular type, the cancer cells are polygonal, and the nucleus is deeply stained; some areas are arranged in glandular tube, the cells are small cuboid, there is no capsule in the peritumoral, and there is a small amount of vascular cancer. The plug was formed, the tumor cells were not seen in the margin, and the r…	11×7.4×7cm, the gray-white mass was 4.8×4.2cm in the cut surface, there was no obvious capsule around, there was a small amount of bleeding, the tumor was adjacent to the liver cutting edge, the liver was not obviously cirrhosis; the gallbladder was 7.4×3.6cm, the wall thickness was 0.1-0.3cm. The mucous membrane is rough.	1.(right liver lobe)the liver cell cancer-bile duct cell cancer mixture type liver cancer, moderately differentiated;2.chronic hepatitis G2 S2;3.chronic cholecystitis.	Primary liver cancer
121	Male	68	The cancer tissue is arranged in a thin trabecular type. The cancer cells are polygonal, and the nucleus is deeply stained. The flaky hemorrhagic necrosis is seen, the peritumoral envelope is intact, no microvascular thrombosis is observed (MVI), and the remaining liver has no false lobular structure. Special staining: Masson (+), AB (-), reticular fiber staining (+).	11 × 7.6 × 5.9cm, gray-white mass 3.9 × 3.7cm in the cut surface, there is a fine capsule around, a small amount of hemorrhagic necrosis, the tumor is 0.7cm away from the liver cutting edge, no obvious cirrhosis of the liver.	1.(right liver lobe)liver cell cancer, thin trabecular type, grade Ⅱ-Ⅲ , MVI rate=M0;2.chronic hepatitis G2 S2.	Primary liver cancer
122	Male	50	The arrangement of cancerous tissue is mainly thick trabecular type, the cancer cells are polygonal, the nucleus is deeply stained, and the flaky hemorrhage and necrosis are observed. There is no capsule in the peritumoral area, and there is multifocal growth. There is no tumor cell growth in the margin, and no residual liver. Lobular structure, hepatic foci. Special staining: Masson (+), AB (-),…	11 × 7.8 × 4cm, the gray-white mass was 2.6 × 2.1cm in the cut surface, there was no capsule around, the tumor was 0.9cm away from the liver, and the liver was not cirrhotic.	1.(left liver lobe)small liver cell cancer, thick trabecular type, grade Ⅲ;2.chronic hepatitis G2 S3.	Primary liver cancer
123	Male	55	The cancer tissue arrangement is mainly composed of thick trabecular type, the cancer cells are polygonal, the nucleus is deeply stained, and there is multifocal growth. A small number of vascular cancer thrombi are formed, no tumor cells grow at the margin, and the remaining liver has no false lobular structure. Special staining: Masson (+), AB (-), reticular fiber staining (+).	11 × 7.8 × 6.3cm, the surface of the gray-white nodules can be seen 2.3 × 1.6cm, there is no obvious envelope around the skin, scattered growth, nodules adjacent to the liver cutting edge, no obvious liver cirrhosis of the remaining liver.	1.(right liver lobe)liver cell cancer, thick trabecular type, grade Ⅲ;2.chronic hepatitis G2 S2.	Primary liver cancer
124	Female	63	The arrangement of cancerous tissue is mainly thick trabecular type, the cancer cells are polygonal, the nucleus is deeply stained, and the flaky hemorrhagic necrosis is seen. The pericardial capsule has a breakthrough, and there is multi-nodular fusion growth. A small amount of microvascular tumor thrombus formation (MVI) can be seen. The remaining liver is incomplete pseudo-lobular structure. S…	11×7×4.2cm, the gray-white mass was 2.2×1.6cm in the cut surface, there was a fine capsule around the tumor, the tumor was adjacent to the liver cutting edge, and the remaining liver was mild cirrhosis.	1.(left liver lobe)small liver cell cancer, thick trabecular type, grade Ⅲ, MVI rate=M1;2.chronic hepatitis G2 S4.	Primary liver cancer
125	Male	39	Liver tumors showed multifocal growth. The cancer tissues were mainly composed of thick trabecular type, some pseudo-denoids, and the cancer cells were polygonal, with large nuclear staining, partial hyaline degeneration, and visible coagulation necrosis. The quality is abundant, the peritumoral capsule is incomplete, and the tumor and peripheral liver tissue have transitional transition, and a s…	11 × 8.2 × 5.8cm, the face can be seen gray gray-green green mass 4.3 × 3.6cm, the surrounding part of the capsule, there is hemorrhagic necrosis, the tumor is 1.4cm away from the liver margin, the remaining liver is mild cirrhosis; gallbladder 6.7 × 3.2cm, wall Thick 0.2-0.6cm, rough mucosa.	1.(right liver lobe)liver cell cancer, thick trabecular type, grade Ⅲ;2.chronic hepatitis G2 S4;3.chronic cholecystitis.	Primary liver cancer
126	Female	66	The arrangement of cancerous tissue is mainly thick trabecular type, the cancer cells are polygonal, the nucleus is deeply stained, the flaky hemorrhagic necrosis is seen, the peritoneal capsule is broken, the small cancerous foci grow next to the capsule, and no microvascular thrombosis is observed. ), the residual liver has no pseudo-lobular structure; the wall of the main tumor is covered with…	11 × 8.3 × 5cm, visible gray-white nodules 1.6 × 1.4cm, surrounded by a slender capsule, nodules adjacent to the liver cutting edge, the main tumor can be seen 3 × 2.1cm, wall thickness 0.2cm, no liver hardening.	1.(right liver lobe)liver cell cancer, thick trabecular type, grade Ⅲ, MVI rate=M0;2.chronic hepatitis G2 S3;3.(right liver lobe)the liver bag is swollen.	Primary liver cancer
127	Male	54	The cancer tissues are arranged in a group-like shape, the cancer cells are polygonal, the nucleus is moderately shaped, and the flaky hemorrhagic necrosis, the pericardial local capsule, the microvascular thrombus invasion (MVI), the residual liver without pseudo-lobular structure, and gallbladder Chronic inflammation changes. Special staining: Masson (+), AB (-), reticular fiber staining (+).	11 × 8.4 × 5.3cm, visible gray and white mass 4.8 × 4.3cm, surrounded by slender capsule, hemorrhagic necrosis, adjacent to the liver cutting edge, no obvious liver cirrhosis of the liver; gallbladder 8.1 × 3.5cm, wall thickness 0.2-0.4 Cm, the mucous membrane is rough.	1.(right liver lobe)liver cell cancer, thick trabecular type, grade Ⅲ;2.chronic hepatitis G2 S3;3.chronic cholecystitis.	Primary liver cancer
128	Male	58	The arrangement of cancerous tissue is mainly composed of thick trabecular type, and some of them are arranged in a strip shape. The cancer cells are polygonal, and the nucleus is deeply stained. The flaky hemorrhage and necrosis can be seen. The pericardial capsule has a breakthrough, and the tumor growth and envelope in the capsule can be seen. A small number of vascular tumor thrombi were form…	11×8×4.5cm, the gray-white mass was 3.5×3cm in the cut surface, there was a fine capsule around it, there was hemorrhagic necrosis, the tumor was adjacent to the liver cutting edge, and the liver was not cirrhotic; the gallbladder was 9.5×4cm, and there was one stone inside, 1.5 in diameter. Cm, wall thickness 0.2-0.4 cm, rough mucosa.	1.(left liver lobe)liver cell cancer, regiment slice type, grade Ⅱ, MVI rate=M0;2.chronic hepatitis G2 S3;3.chronic calculus gall bladder is burning.	Primary liver cancer
129	Male	43	The cancer tissue arrangement is mainly composed of thick trabecular type, the cancer cells are polygonal, the nucleus is deeply stained, and the flaky hemorrhage and necrosis are seen. The pericardial capsule has a breakthrough, the small area near the capsule grows, and there is a microvascular thrombus near the adjacent cancer. MVI) was formed, no growth of tumor cells was observed at the marg…	11 × 8 × 4cm, visible gray and white mass 4 × 3cm, surrounded by capsule, hemorrhagic necrosis, adjacent to the liver cutting edge, no obvious liver cirrhosis of the liver; gallbladder 8.5 × 3cm, wall thickness 0.2-0.4cm, rough mucosa .	1.(right liver lobe)liver cell cancer, thick trabecular type, grade Ⅲ;2.chronic hepatitis G2 S3;3.chronic cholecystitis.	Primary liver cancer
130	Male	61	The arrangement of cancerous tissue is mainly thick trabecular type, the cancer cells are polygonal, the nucleus is deeply stained, and the flaky hemorrhage and necrosis are observed. The pericardial part of the capsule is covered, and the local and surrounding liver tissues have transitional transition. No clear vascular cancer thrombus formation is observed. There is no tumor cell growth at the…	11×8×7.1cm, the gray-white mass was 3.9×3.1cm in the cut surface, there was a fine capsule around it, there was hemorrhagic necrosis, the tumor was 0.5cm away from the liver cutting edge, and the liver was not cirrhotic.	1.(right liver lobe)liver cell cancer, thick trabecular type, grade Ⅲ, MVI rate=M0;2.chronic hepatitis G2 S2.	Primary liver cancer
131	Male	43	The cancer tissue arrangement is mainly composed of thick trabecular type, the cancer cells are polygonal, the nucleus is deeply stained, and there is multifocal growth. A small number of vascular cancer thrombi are formed, no growth of tumor cells is seen at the margin, and no residual lobular structure of the remaining liver; free liver There are two kinds of tissue cancer tissue arrangement, s…	11 × 9.2 × 3.9cm, the cut surface can be seen as a gray nodule 2.1 × 1.8cm, the peripheral part of the capsule, there is hemorrhagic necrosis, the nodule is 2.6cm away from the liver margin, and the liver has no obvious cirrhosis.	1.(left liver lobe)small liver cell the cancer, the thick trabecular type, grade Ⅲ, accompany with biliary epithelial differentiation;2.chronic hepatitis, G2 S2.	Primary liver cancer
132	Male	51	(right liver) cancer tissue arrangement is mainly thick trabecular type, the cancer cells are polygonal, the nucleus is deeply stained, and the flaky hemorrhagic necrosis is seen. The tumor is multifocal, and the peritumoral capsule is partially invaded. There was no growth of tumor cells in the margin, and no residual lobular structure in the remaining liver. Special staining: Masson (+), AB (-)…	11 × 9.2 × 6cm, the cut surface is basically gray-white mass, showing scattered multi-nodular reproduction, the tumor is adjacent to the liver cutting edge; see also free liver tissue 3.7 × 2.8 × 2cm, the cut surface can be seen 2 gray-white nodules 1.4cm, 1.2 Cm, there is no obvious capsule around, there is a small amount of hemorrhagic necrosis, the tumor is adjacent to the liver cutting edge, …	1.(right liver lobe)liver cell cancer, thick trabecular type, grade Ⅲ;2.(left liver lobe)the liver cell cancer-bile duct cell cancer double knot stanza liver cancer, moderately differentiated;3.chronic cholecystitis;4.chronic hepatitis G2 S2.	Primary liver cancer
133	Male	63	The cancer tissues are arranged in a thick trabecular type, the cancer cells are polygonal, and the nucleus is deeply stained; there is no capsule in the cancer, a small number of vascular cancer thrombi are formed, no tumor cells grow in the margin, and no residual lobular structure in the remaining liver; Chronic inflammation changes. Special staining: Masson (+), AB (-), reticular fiber staini…	11×9.4×4.7cm, the gray-white mass was 3.8×3cm in the cut surface, the peripheral part of the capsule was covered with hemorrhage and necrosis, the tumor was 0.9cm away from the hepatic margin, and the liver was not obviously cirrhotic.	1.(right liver lobe)liver cell cancer, thick trabecular type, grade Ⅲ;2.chronic hepatitis, G2 S2.	Primary liver cancer
134	Female	37	The arrangement of cancerous tissue is mainly thick trabecular type, the cancer cells are polygonal, the nucleus is deeply stained, the peri-cancer is non-enveloped, and there is multifocal growth. A small number of vascular cancer thrombi are formed, the tumor invades the liver surface capsule tissue, and the perihepatic fat connective The formation of vascular tumor thrombus was observed in the…	11×9.4×5.3cm, the gray-white mass was 2.7×2.4cm, the texture was slightly hard, there was no capsule around, there was a small amount of hemorrhagic necrosis, the tumor was 0.4cm away from the liver margin, the liver was not cirrhosis; the gallbladder was 8.2×3.1cm, The wall thickness is 0.1-0.3 cm and the mucosa is rough.	1.(left liver lobe)liver cell cancer, thick trabecular type, Igrade II;2.chronic hepatitis G2 S3;3.chronic cholecystitis.	Primary liver cancer
135	Male	49	The arrangement of cancerous tissue is mainly thick trabecular type, the cancer cells are polygonal, the nucleus is deeply stained, and the flaky hemorrhagic necrosis is seen. The pericardial capsule has a breakthrough, and there is a small focal growth in the capsule. See the formation of three microvascular tumor thrombi (MVI).	11×9×3.5cm, the gray-white mass was 2.5×1cm in the cut surface, there was no capsule around, a small amount of bleeding, and several satellites with a diameter of 0.1-0.5cm could be seen next to the main tumor. The tumor was adjacent to the liver cutting edge, and the liver had no obvious cirrhosis.	1.(left liver lobe)liver cell cancer, thick trabecular type, grade Ⅲ;2.chronic hepatitis G2 S1.	Primary liver cancer
136	Male	45	The remaining liver has no false leaflet structure. Special staining: Masson (+), AB (-), reticular fiber staining (+).	11 × 9 × 4.9cm, visible gray surface nodules 1.2 × 1cm, a part of the surrounding envelope, hemorrhagic necrosis, nodules 1.7cm from the liver margin, the liver without cirrhosis.	1.(left liver lobe)liver cell cancer, thick trabecular type, grade Ⅲ, MVI rate=M1;2.chronic hepatitis G2 S3.	Primary liver cancer
137	Male	51	The arrangement of cancerous tissue is mainly composed of thick trabecular type, the cancer cells are polygonal, the nucleus is deeply stained, and the flaky hemorrhage and necrosis are observed. There is invasion in the peritoneal capsule, no obvious vascular cancer thrombus is formed, and no tumor cell growth is observed at the margin. No tumor cells were found in the free lymph nodes (0/1), an…	12.1×6.3×6cm, the gray-white mass was 4.8×3.6cm in the cut surface, and there was a fine capsule around the tumor. The tumor was 0.6cm away from the liver margin. There was no obvious cirrhosis in the remaining liver. See also a free lymph node, size 1.2×0.8×0.6cm. .	1.(right liver lobe)liver cell cancer, thick trabecular type, grade Ⅲ;2.chronic hepatitis, G2 S4.	Primary liver cancer
138	Male	51	The cancer tissue arrangement is mainly composed of thick trabecular type, the cancer cells are polygonal, the nucleus is deeply stained, the peritumoral capsule is relatively intact, and occasionally the vascular tumor thrombus is formed in the capsule, the tumor cells are not seen in the margin, and the remaining liver has no false leaflets. Structure, diffuse focal steatosis of hepatocytes. Sp…	12.1×6×4.2cm, the gray-white mass was 2.2×1.8cm in the cut surface, there was a fine capsule around, there was a small amount of bleeding, the tumor was 1.2cm away from the liver cutting edge, and the liver was not cirrhotic.	1.(left liver lobe)small liver cell cancer, thick trabecular type, grade Ⅲ;2.chronic hepatitis G2 S3.	Primary liver cancer
139	Male	42	The arrangement of cancerous tissue is mainly thick trabecular type, the cancer cells are polygonal, the nucleus is deeply stained, and the flaky hemorrhagic necrosis is observed. The peri-cancer has partial capsule, which is a nodular fusion growth. See a small amount of intracapsular and near-cancerous vessels. The tumor thrombus was formed, and no tumor cell growth was observed at the margin. …	12.1×7.3×4cm, the gray-white mass was 5×3.8cm in the cut surface, there was no obvious capsule around, there was hemorrhagic necrosis, the tumor was 2.5cm away from the liver cutting edge, and the liver had no obvious cirrhosis.	1.(left liver lobe)liver cell cancer, thick trabecular type, grade Ⅲ;2.chronic hepatitis G2 S1.	Primary liver cancer
140	Male	44	The arrangement of cancerous tissue is mainly composed of thick trabecular type, pseudo-denoid type, cancer cells are polygonal, and the nucleus is deeply stained. It can be seen that the nucleus cells and flake hemorrhage necrosis, the pericardial capsule has a breakthrough, and the small cancerous lesion grows next to the capsule. The remaining liver has no false leaflet structure. Special stai…	12.1×7.4×3.9cm, the gray-white mass was 4.6×3.9cm in the cut surface, and the peripheral part of the capsule was covered with a small amount of hemorrhagic necrosis. The tumor was 0.9cm away from the hepatic margin. The remaining liver had no obvious cirrhosis.	1.(left liver lobe)liver cell cancer, thick trabecular type, Ⅲ -grade Ⅳ, MVI rate=M2;2.chronic hepatitis G2 S2.	Primary liver cancer
141	Male	39	The arrangement of cancerous tissue is mainly thick trabecular type, the cancer cells are polygonal, the nucleus is deeply stained, and the flaky hemorrhagic necrosis is seen. There is no capsule in the peritumoral area, and there is multifocal growth. A small amount of vascular tumor thrombus is formed, and no tumor is seen at the margin. The cells grow, and the remaining liver has no pseudo-lob…	12.1×7.9×7cm, the gray-white mass was 4.3×3.7cm in the cut surface, there was no obvious capsule around, there was hemorrhagic necrosis, the tumor was 0.7cm away from the liver margin, the liver was not cirrhosis; the gallbladder was 7.8×3.5cm, the wall thickness was 0.2-0.4 Cm, the mucous membrane is rough.	1.(right liver lobe)liver cell cancer, thick trabecular type, grade Ⅲ;2.chronic hepatitis G2 S3;3.chronic cholecystitis.	Primary liver cancer
142	Male	47	The arrangement of cancerous tissue is mainly thick trabecular type, the cancer cells are polygonal, the nucleus is deeply stained, and the flaky hemorrhagic necrosis is observed. The tumor is multifocal, no microvascular thrombus (MVI) is formed, and the satellite foci are the same as the main tumor. The remaining liver has no false leaflet structure. Special staining: Masson (+), AB (-), reticu…	12.1×9.2×5.4cm, the gray-white mass was 5×4.9cm in the cut surface, there was no obvious capsule around, there was hemorrhagic necrosis, the tumor was adjacent to the liver cutting edge, and multiple satellites were visible next to the main tumor, the diameter was 0.2-0.4cm, and the remaining liver was no. Obvious cirrhosis.	1.(left liver lobe)liver cell cancer, thick trabecular type, grade Ⅲ, MVI rate=M0;2.chronic hepatitis, G2 S4.	Primary liver cancer
143	Male	59	The cancer tissues are arranged in a thin trabecular type. The cancer cells are polygonal, and the nucleus is deeply stained. The flaky hemorrhage and necrosis are observed. There is no capsule in the cancer, no microvascular thrombus invasion (MVI), and no residual lobular structure in the remaining liver. Special staining: Masson (+), AB (-), reticular fiber staining (+).	12.1×9.6×6cm, the yellow-white area was 0.8×0.6cm at the suture of the cut surface, and there was no obvious cirrhosis of the liver.	1.(right liver lobe)small liver cell cancer, thin trabecular type, grade Ⅱ, MVI rate=M0;2.chronic hepatitis G2 S3.	Primary liver cancer
144	Male	60	The cancer tissue is arranged in a thin trabecular type, the cancer cells are polygonal, the nucleus is mildly shaped, the pericardial capsule has a breakthrough in the local area, the small area near the capsule grows, the growth of the tumor cells is not seen in the margin, and the residual liver has no false leaflet structure. . Special staining: Masson (+), AB (-), reticular fiber staining (+…	12.2×11×6.1cm, the gray-white mass was 4.7×4.2cm in the cut surface, there was a fine capsule around it, there was hemorrhagic necrosis, the tumor was 1.7cm away from the hepatic margin, and the liver was not cirrhotic.	1.(right liver lobe)liver cell cancer, thin trabecular type, grade Ⅱ;2.chronic hepatitis G2 S2.	Primary liver cancer
145	Male	45	The cancer tissues are arranged in pseudo-gland type, the cancer cells are polygonal, the nucleus is deeply stained, and the flaky hemorrhagic necrosis is seen. There is a breakthrough in the peritumoral capsule, no microvascular thrombus invasion (MVI), no residual lobular structure in the remaining liver. . Special staining: Masson (+), AB (-), reticular fiber staining (+).	12.2×6.9×6.4cm, the gray-white mass was 4.1×3.7cm in the cut surface, there was a fine capsule around it, there was hemorrhagic necrosis, the tumor was adjacent to the liver cutting edge, and the liver had no obvious cirrhosis.	1.(left liver lobe)liver cell cancer, the leave gland tube type, grade Ⅲ, MVI rate=M0;2.chronic hepatitis G2 S2.	Primary liver cancer
146	Male	63	The arrangement of cancerous tissue is mainly thick trabecular type, the cancer cells are polygonal, the nucleus is deeply stained, and the flaky hemorrhagic necrosis is seen. The peritumoral capsule has a breakthrough. No microvascular thrombus (MVI) is formed, and no tumor cell growth is observed at the margin. The remaining liver has no false leaflet structure; the schistosomiasis egg deposits…	12.3×7.1×4.1cm, the gray-white mass was 3.7×2.8cm in the cut surface, there was a fine capsule around, there was a small amount of bleeding, the tumor was 3.1cm away from the liver cutting edge, and the liver was not cirrhotic.	1.(left liver lobe)liver cell cancer, thick trabecular type, grade Ⅲ, MVI rate=M0;2.chronic hepatitis G2 S1;3.chronic liver schistosome disease.	Primary liver cancer
147	Male	31	The arrangement of cancerous tissue is mainly thick trabecular type, the cancer cells are polygonal, the nucleus is deeply stained, and the flaky hemorrhagic necrosis is seen. The pericardial capsule has a breakthrough, and there are more small lesion growth and microvascular tumor thrombus (MVI) formation next to the capsule. The morphology of intravascular tumor thrombus is the same as that of …	12.3 × 8 × 6cm, the cut surface can be seen as a gray-white mass 5 × 4.6cm, the peripheral part of the capsule, there is hemorrhagic necrosis, the tumor is adjacent to the liver cutting edge, the tumor can be seen in the blood vessel thrombus, the liver has no obvious cirrhosis.	1.(left liver lobe)liver cell cancer, thick trabecular type, grade Ⅲ, MVI rate=M2;2.chronic hepatitis G2 S2.	Primary liver cancer
148	Female	51	The arrangement of cancerous tissue is mainly thick trabecular type, the cancer cells are polygonal, the nucleus is deeply stained, the flaky hemorrhagic necrosis is seen, the peritoneal capsule is broken, no microvascular thrombus invasion (MVI) is observed, and the remaining liver is incomplete false lobule Structure; gallbladder changes in chronic inflammation. Special staining: Masson (+), AB…	12.4×10.2×5.2cm, the gray-white mass was 3.1×2.8cm in the cut surface, the peripheral part of the capsule was covered with hemorrhagic necrosis, the tumor was 0.3cm away from the liver cutting margin, the remaining liver was mild cirrhosis; the gallbladder was 5.9×3.2cm, and the wall thickness was 0.2. -0.4cm, the mucous membrane is rough.	1.(right liver lobe)liver cell cancer, thick trabecular type, grade Ⅲ, MVI rate=M0;2.chronic hepatitis G2 S4;3.chronic cholecystitis.	Primary liver cancer
149	Male	49	The arrangement of cancerous tissue is mainly thick trabecular type, fibrous interstitial is rich, the cancer cells are polygonal, the cytoplasm is translucent, the nucleus is deeply stained, and the flaky hemorrhagic necrosis is seen. The pericarcinoma has partial capsule, occasionally vascular cancer thrombus formation, cut There is no tumor cell growth at the edge, and the remaining liver has …	12.4×10.3×4.1cm, the gray-white mass was 4.4×3.7cm in the cut surface, there was partial capsule around, there was a small amount of bleeding, the tumor was adjacent to the liver cutting edge, and the liver had no obvious cirrhosis.	1.(left liver lobe)liver cell cancer, thick trabecular type, grade Ⅲ;2.chronic hepatitis G2 S3.	Primary liver cancer
150	Male	54	The arrangement of cancerous tissue is mainly thick trabecular type, the cancer cells are polygonal, the nucleus is deep and stained, and the flaky hemorrhage and necrosis can be seen. The peritoneal capsule has a breakthrough, and the small cancerous foci grow next to the capsule, and the microvascular tumor thrombus invasion (MVI) can be seen. The remaining liver has no false lobular structure;…	12.4×6.3×4.1cm, the gray-white mass was 2.2×1.9cm, and there was a fine capsule around the liver. There was no obvious cirrhosis in the liver. The gallbladder was 11.6×3.5cm, the wall thickness was 0.1-0.2cm, and the mucosa was rough.	1.(right liver lobe)liver cell cancer, thick trabecular type, grade Ⅲ, MVI rate=M2;2.chronic hepatitis G2 S2;3.chronic cholecystitis.	Primary liver cancer
151	Male	49	The cancer tissue is arranged in a thin trabecular type. The cancer cells are polygonal, and the nucleus is deeply stained. The flaky hemorrhagic necrosis is seen. The peritumoral capsule is relatively intact. There are a small number of small cancerous foci in the side of the capsule and in the capsule. Leaflet structure. Special staining: Masson (+), AB (-), reticular fiber staining (+).	12.4 × 6.3 × 5cm, the cut surface can be seen ash 1.7 × 2.8cm, the surrounding fine capsule, a small amount of hemorrhagic necrosis, the tumor is 2.3cm away from the liver margin, the liver has no obvious cirrhosis.	1.(left liver lobe)liver cell cancer, thin trabecular type, grade Ⅱ-Ⅲ , MVI rate=M1;2.chronic hepatitis G2 S2.	Primary liver cancer
152	Female	47	The arrangement of cancerous tissue is mainly thick trabecular type, the cancer cells are polygonal, the nucleus is deeply stained, and the flaky hemorrhage and necrosis are observed. There is no capsule in the peritumoral, and more microvascular stalk invasion (MVI) is observed. The remaining liver has no false lobular structure. Special staining: Masson (+), AB (-), reticular fiber staining (+).	12.4×7.1×4.3cm, the gray-white mass was 4.2×2.7cm in the cut surface, there was no obvious capsule around the tumor, the tumor was 0.7cm away from the liver cutting edge, and the liver was not cirrhotic.	1.(left liver lobe)liver cell cancer, thick trabecular type, grade Ⅲ, MVI rate=M2;2.chronic hepatitis G2 S2.	Primary liver cancer
153	Male	35	The cancer tissue arrangement is mainly composed of thick trabecular type, the cancer cells are polygonal, the nucleus is deeply stained, and there is multifocal growth. There are many histological structures in the local area, a small number of vascular cancer thrombi are formed, and no tumor cell growth is observed at the margin. The liver has no pseudo-lobular structure; the tumor morphology o…	12.4×7.1×4.4cm, the gray-white mass was 2.6×2.4cm in the cut surface, there was no obvious capsule around, there was hemorrhagic necrosis, the tumor was adjacent to the liver cutting edge, and the gray-white nodule was 1.8×1.4cm away from the main tumor. No cirrhosis.	1.(right liver lobe)small liver cell cancer, thick trabecular type, grade Ⅲ;2.chronic hepatitis G2 S2.	Primary liver cancer
154	Male	59	The arrangement of cancerous tissue is mainly thick trabecular type, the cancer cells are polygonal, the nucleus is deeply stained, and the flaky hemorrhage and necrosis can be seen. The pericardial capsule has a breakthrough. One vascular tumor thrombus can be seen near the adjacent cancer, and the tumor cells are not seen at the margin. Growth, residual liver without pseudo-lobular structure, h…	12.4×7.2×5.3cm, the gray-white mass was 2.6×2.2cm in the cut surface, and there was a fine capsule around the tumor. The tumor was 2.3cm away from the liver and the liver was not cirrhotic.	1.(left liver lobe)small liver cell cancer, thick trabecular type, grade Ⅲ;2.chronic hepatitis G2 S2.	Primary liver cancer
[truncated: 2,108 more rows]

## Sheet: G3  HCC
Case Number	Gender	Age	Microscopic findings	Macroscopic appearance	Pathologic diagnosis	Chief complaint	Clinical diagnosis
[truncated: 601 more rows]

## Sheet: HBsAg(-)  HCC
Case Number	Gender	Age	Microscopic findings	Macroscopic appearance	Pathologic diagnosis	Clinical diagnosis
[truncated: 91 more rows]
